# Supplementary material for: Biomarkers for Refractory Lupus Nephritis: A Microarray Study of Kidney Tissue
Source: Int J Mol Sci. 2015 Jun 23;16(6):14276–90. doi: 10.3390/ijms160614276 (PMC4490552; doi:10.3390/ijms160614276)
Supplement: Supplementary file 1 [file ijms-16-14276-s001.zip]

Archive with 3 entries (2 files):
- ijms-85476-Supplementary Information/
- ijms-85476-Supplementary Information/ijms-85476-supplementary Table S1-S4.xlsx
- ijms-85476-Supplementary Information/ijms-85476-supplementary Table S5-S7.pdf
