# Supplementary material for: Biomarkers for Refractory Lupus Nephritis: A Microarray Study of Kidney Tissue
Source: Int J Mol Sci. 2015 Jun 23;16(6):14276–90. doi: 10.3390/ijms160614276 (PMC4490552; doi:10.3390/ijms160614276)
Supplement: Supplementary file 1 [file ijms-16-14276-s001.zip › ijms-85476-Supplementary Information/ijms-85476-supplementary Table S1-S4.xlsx]

## Sheet: Table S1
Table S1. Differentially expressed genes list of refractory LN microarray analysis
Symbol	Average expression in R group	Average expression in NR group	p-value	FC	Gene name (description)
SLC4A11	8.41904	6.80662	0.00477605	-3.05763	Homo sapiens solute carrier family 4, sodium borate transporter, member 11 (SLC4A11), mRNA.
FCGBP	9.98643	8.43439	0.00576949	-2.93231	PREDICTED: Homo sapiens Fc fragment of IgG binding protein (FCGBP), mRNA.
SCGB2A1	7.30505	5.81933	0.0188355	-2.80057	Homo sapiens secretoglobin, family 2A, member 1 (SCGB2A1), mRNA.
FAM46B	7.47126	6.03821	0.00151712	-2.70017	Homo sapiens family with sequence similarity 46, member B (FAM46B), mRNA.
DDIT4L	9.66581	8.23838	0.0406965	-2.68967	Homo sapiens DNA-damage-inducible transcript 4-like (DDIT4L), mRNA.
HSPA2	9.58677	8.16419	0.0238398	-2.68065	Homo sapiens heat shock 70kDa protein 2 (HSPA2), mRNA.
DKFZP586H2123	7.51965	6.14806	0.0194274	-2.58755	Homo sapiens regeneration associated muscle protease (DKFZP586H2123), transcript variant 1, mRNA.
H19	10.2756	8.96008	0.00661672	-2.489	Homo sapiens H19, imprinted maternally expressed transcript (H19) on chromosome 11.
MSTP9	8.67234	7.35894	0.00671737	-2.48527	Homo sapiens macrophage stimulating, pseudogene 9 (MSTP9) on chromosome 1.
LGI2	7.13816	5.83102	0.01169	-2.47451	Homo sapiens leucine-rich repeat LGI family, member 2 (LGI2), mRNA.
HSPB7	6.84284	5.60777	0.0132708	-2.35393	Homo sapiens heat shock 27kDa protein family, member 7 (cardiovascular) (HSPB7), mRNA.
TSC22D3	10.3589	9.12986	0.0162271	-2.34418	Homo sapiens TSC22 domain family, member 3 (TSC22D3), transcript variant 2, mRNA.
GOLSYN	7.58148	6.39787	0.0281341	-2.27145	Homo sapiens Golgi-localized protein (GOLSYN), transcript variant 7, mRNA.
DDIT4	10.8144	9.63474	0.000517615	-2.26523	Homo sapiens DNA-damage-inducible transcript 4 (DDIT4), mRNA.
PCP4	9.11991	7.95936	0.00335887	-2.23543	Homo sapiens Purkinje cell protein 4 (PCP4), mRNA.
CLDN19	9.14323	7.98329	0.00734655	-2.23448	Homo sapiens claudin 19 (CLDN19), mRNA.
PIB5PA	8.15996	7.11211	0.0139387	-2.06745	Homo sapiens phosphatidylinositol (4,5) bisphosphate 5-phosphatase, A (PIB5PA), transcript variant 1, mRNA.
AGRP	6.58227	5.53573	0.00880356	-2.06557	Homo sapiens agouti related protein homolog (mouse) (AGRP), transcript variant 1, mRNA.
AQP2	13.3211	12.2784	0.0249733	-2.06008	Homo sapiens aquaporin 2 (collecting duct) (AQP2), mRNA.
GCGR	9.30966	8.28182	0.0456493	-2.03896	Homo sapiens glucagon receptor (GCGR), mRNA.
SYT7	8.18326	7.17425	0.0126997	-2.01253	PREDICTED: Homo sapiens synaptotagmin VII, transcript variant 2 (SYT7), mRNA.
C1ORF51	7.72065	6.72328	0.00673772	-1.99635	Homo sapiens chromosome 1 open reading frame 51 (C1orf51), mRNA.
USP2	8.75369	7.75834	0.00439085	-1.99356	Homo sapiens ubiquitin specific peptidase 2 (USP2), transcript variant 1, mRNA.
HEY1	7.19735	6.20227	0.0250607	-1.99319	Homo sapiens hairy/enhancer-of-split related with YRPW motif 1 (HEY1), transcript variant 2, mRNA.
CD5L	8.85572	7.87497	0.0232228	-1.9735	Homo sapiens CD5 molecule-like (CD5L), mRNA.
LIPG	7.91093	6.961	0.0290152	-1.93178	Homo sapiens lipase, endothelial (LIPG), mRNA.
PER1	6.61242	5.66746	0.00221931	-1.92514	Homo sapiens period homolog 1 (Drosophila) (PER1), mRNA.
LOC130576	7.59753	6.66972	0.0274223	-1.90239	Homo sapiens hypothetical protein LOC130576 (LOC130576), mRNA.
FXYD2	11.1769	10.2517	0.0352977	-1.89891	Homo sapiens FXYD domain containing ion transport regulator 2 (FXYD2), transcript variant b, mRNA.
DEGS2	5.97478	5.05276	0.0432965	-1.89477	Homo sapiens degenerative spermatocyte homolog 2, lipid desaturase (Drosophila) (DEGS2), mRNA.
CLDN8	10.7969	9.8767	0.0351992	-1.89243	Homo sapiens claudin 8 (CLDN8), mRNA.
ALDOC	8.08987	7.18347	0.0136374	-1.87436	Homo sapiens aldolase C, fructose-bisphosphate (ALDOC), mRNA.
PTGER1	9.32789	8.42369	0.0171208	-1.87151	Homo sapiens prostaglandin E receptor 1 (subtype EP1), 42kDa (PTGER1), mRNA.
PROM2	10.3788	9.48307	0.01888	-1.86056	Homo sapiens prominin 2 (PROM2), mRNA.
RASL11B	10.2801	9.39123	0.0142345	-1.85169	Homo sapiens RAS-like, family 11, member B (RASL11B), mRNA.
FLJ12684	6.98665	6.10203	0.0372312	-1.84628	Homo sapiens hypothetical protein FLJ12684 (FLJ12684), mRNA. XR_001254
CYFIP2	12.3149	11.4324	0.00230235	-1.84359	Homo sapiens cytoplasmic FMR1 interacting protein 2 (CYFIP2), transcript variant 1, mRNA.
TMEM61	7.95299	7.07243	0.000415585	-1.84109	Homo sapiens transmembrane protein 61 (TMEM61), mRNA.
GLULD1	6.39245	5.5153	0.0384539	-1.83674	Homo sapiens glutamate-ammonia ligase (glutamine synthetase) domain containing 1 (GLULD1), mRNA.
IRX3	10.9709	10.0979	0.0406575	-1.83144	Homo sapiens iroquois homeobox 3 (IRX3), mRNA.
PRKCQ	8.10859	7.24411	0.038923	-1.82069	Homo sapiens protein kinase C, theta (PRKCQ), mRNA.
LCN12	7.99086	7.13694	0.000327838	-1.8074	Homo sapiens lipocalcin 12 (LCN12), mRNA.
AQP3	7.24747	6.39621	0.0485693	-1.80408	Homo sapiens aquaporin 3 (Gill blood group) (AQP3), mRNA.
ARRDC2	8.03841	7.19026	0.00397916	-1.8002	Homo sapiens arrestin domain containing 2 (ARRDC2), transcript variant 2, mRNA.
RBP7	8.74665	7.90897	0.0140293	-1.78717	Homo sapiens retinol binding protein 7, cellular (RBP7), mRNA.
ATAD4	9.68781	8.85068	0.0191094	-1.7865	Homo sapiens ATPase family, AAA domain containing 4 (ATAD4), mRNA.
ZNF702	6.9673	6.13206	0.0183348	-1.78416	Homo sapiens zinc finger protein 702 (ZNF702) on chromosome 19.
MAL	12.4234	11.5972	0.00835305	-1.7731	Homo sapiens mal, T-cell differentiation protein (MAL), transcript variant d, mRNA.
HS.201441	7.49088	6.67007	0.0357266	-1.7664	#N/A
ISYNA1	7.48525	6.66872	0.0164144	-1.76116	Homo sapiens myo-inositol 1-phosphate synthase A1 (ISYNA1), mRNA.
TJP3	8.12119	7.30814	0.00770343	-1.75692	Homo sapiens tight junction protein 3 (zona occludens 3) (TJP3), mRNA.
C14ORF132	8.35401	7.55257	0.0469901	-1.74284	Homo sapiens chromosome 14 open reading frame 132 (C14orf132), mRNA.
PDE8B	8.75432	7.95422	0.0253942	-1.74122	Homo sapiens phosphodiesterase 8B (PDE8B), transcript variant 3, mRNA.
GPR110	7.92643	7.13174	0.0286465	-1.73471	Homo sapiens G protein-coupled receptor 110 (GPR110), transcript variant 2, mRNA.
SRGAP3	8.43071	7.64051	0.0174361	-1.72931	Homo sapiens SLIT-ROBO Rho GTPase activating protein 3 (SRGAP3), transcript variant 2, mRNA.
CACNA1H	8.61655	7.83013	0.0225194	-1.7248	Homo sapiens calcium channel, voltage-dependent, T type, alpha 1H subunit (CACNA1H), transcript variant 1, mRNA.
RAP1GAP	12.1676	11.388	0.00971306	-1.7166	Homo sapiens RAP1 GTPase activating protein (RAP1GAP), mRNA.
H1F0	11.7044	10.9285	0.0225301	-1.71231	Homo sapiens H1 histone family, member 0 (H1F0), mRNA.
SIM2	7.72874	6.95837	0.015482	-1.70572	Homo sapiens single-minded homolog 2 (Drosophila) (SIM2), transcript variant SIM2, mRNA.
GSTM2	11.0971	10.3295	0.0073007	-1.70236	Homo sapiens glutathione S-transferase M2 (muscle) (GSTM2), mRNA.
OLFML3	9.35841	8.59332	0.0138957	-1.69947	Homo sapiens olfactomedin-like 3 (OLFML3), mRNA.
MRPS6	12.5443	11.7794	0.0146679	-1.6993	Homo sapiens mitochondrial ribosomal protein S6 (MRPS6), nuclear gene encoding mitochondrial protein, mRNA.
TMEM171	8.36107	7.59837	0.014564	-1.69666	Homo sapiens transmembrane protein 171 (TMEM171), mRNA.
KIAA1244	6.81073	6.05316	0.00852399	-1.69064	Homo sapiens KIAA1244 (KIAA1244), mRNA.
TAGLN3	6.9964	6.23987	0.0177464	-1.68942	Homo sapiens transgelin 3 (TAGLN3), transcript variant 3, mRNA.
TEF	9.555	8.79899	0.0203954	-1.68881	Homo sapiens thyrotrophic embryonic factor (TEF), mRNA.
LOC650200	9.02185	8.2751	0.00353795	-1.67802	PREDICTED: Homo sapiens similar to Nuclear protein 1 (Protein p8) (Candidate of metastasis 1) (LOC650200), mRNA.
RARRES2	10.9141	10.1691	0.0147071	-1.67599	Homo sapiens retinoic acid receptor responder (tazarotene induced) 2 (RARRES2), mRNA.
CLDN5	8.87746	8.13836	0.024155	-1.66913	Homo sapiens claudin 5 (transmembrane protein deleted in velocardiofacial syndrome) (CLDN5), mRNA.
RHOBTB3	10.0989	9.36565	0.00695343	-1.66237	Homo sapiens Rho-related BTB domain containing 3 (RHOBTB3), mRNA.
FAM81A	7.12449	6.39535	0.0214856	-1.65766	Homo sapiens family with sequence similarity 81, member A (FAM81A), mRNA.
CLDN15	8.63521	7.91341	0.0188933	-1.64923	Homo sapiens claudin 15 (CLDN15), transcript variant 2, mRNA.
TMPRSS2	9.86079	9.13926	0.00644861	-1.64893	Homo sapiens transmembrane protease, serine 2 (TMPRSS2), mRNA.
RECQL5	7.10256	6.38354	0.0266081	-1.64607	Homo sapiens RecQ protein-like 5 (RECQL5), transcript variant 2, mRNA.
SYT17	7.06046	6.34328	0.0254648	-1.64397	Homo sapiens synaptotagmin XVII (SYT17), mRNA.
VGLL1	7.28665	6.57376	0.0202453	-1.63909	Homo sapiens vestigial like 1 (Drosophila) (VGLL1), mRNA.
TMEM30B	9.28516	8.57705	0.0271973	-1.63366	Homo sapiens transmembrane protein 30B (TMEM30B), mRNA.
BSND	6.53272	5.82462	0.0186028	-1.63366	Homo sapiens Bartter syndrome, infantile, with sensorineural deafness (Barttin) (BSND), mRNA.
LRRC2	6.44316	5.73686	0.0336104	-1.63162	Homo sapiens leucine rich repeat containing 2 (LRRC2), mRNA.
C13ORF15	10.6551	9.95105	0.0275337	-1.62906	Homo sapiens chromosome 13 open reading frame 15 (C13orf15), mRNA.
FLJ40113	7.83342	7.12968	0.00411705	-1.62872	Homo sapiens golgi autoantigen, golgin subfamily a-like pseudogene (FLJ40113) on chromosome 15.
GABRA2	6.20972	5.51439	0.0406972	-1.61925	Homo sapiens gamma-aminobutyric acid (GABA) A receptor, alpha 2 (GABRA2), mRNA.
CCDC24	9.06274	8.37009	0.00113618	-1.61625	Homo sapiens coiled-coil domain containing 24 (CCDC24), mRNA.
TOR2A	8.19252	7.50162	0.00328509	-1.6143	Homo sapiens torsin family 2, member A (TOR2A), mRNA.
BCAS1	5.79287	5.10412	0.0396227	-1.61189	Homo sapiens breast carcinoma amplified sequence 1 (BCAS1), mRNA.
SLC5A3	7.22218	6.54002	0.0239952	-1.60453	Homo sapiens solute carrier family 5 (inositol transporters), member 3 (SLC5A3), mRNA.
SERHL	6.5682	5.88862	0.000599734	-1.60167	Homo sapiens serine hydrolase-like (SERHL), mRNA.
DBP	8.24174	7.56278	0.0341501	-1.60098	Homo sapiens D site of albumin promoter (albumin D-box) binding protein (DBP), mRNA.
RAB25	9.45722	8.78311	0.0310242	-1.59561	Homo sapiens RAB25, member RAS oncogene family (RAB25), mRNA.
FLJ45803	6.14812	5.47517	0.033204	-1.59433	Homo sapiens FLJ45803 protein (FLJ45803), mRNA.
ACCN2	6.21579	5.54291	0.0424917	-1.59424	Homo sapiens amiloride-sensitive cation channel 2, neuronal (ACCN2), transcript variant 2, mRNA.
IRX6	7.11989	6.45122	0.0360376	-1.58961	Homo sapiens iroquois homeobox 6 (IRX6), mRNA.
TIPARP	9.69684	9.02852	0.0328112	-1.58922	Homo sapiens TCDD-inducible poly(ADP-ribose) polymerase (TIPARP), mRNA.
GAA	8.78939	8.12491	0.000499426	-1.585	Homo sapiens glucosidase, alpha; acid (Pompe disease, glycogen storage disease type II) (GAA), transcript variant 3, mRNA.
SYNGR1	6.64909	5.98563	0.0329869	-1.58389	Homo sapiens synaptogyrin 1 (SYNGR1), transcript variant 1a, mRNA.
KLF9	11.5184	10.8559	0.0177684	-1.58284	Homo sapiens Kruppel-like factor 9 (KLF9), mRNA.
ZDHHC14	8.95482	8.29349	0.0093245	-1.58153	Homo sapiens zinc finger, DHHC-type containing 14 (ZDHHC14), transcript variant 1, mRNA.
DMKN	7.36132	6.70266	0.03836	-1.57862	Homo sapiens dermokine (DMKN), transcript variant 2, mRNA.
LOC392617	7.45043	6.79601	0.012297	-1.57399	PREDICTED: Homo sapiens similar to slit homolog 1 (LOC392617), mRNA.
GPER	9.53193	8.87817	0.0286824	-1.57327	Homo sapiens G protein-coupled estrogen receptor 1 (GPER), transcript variant 3, mRNA.
ESAM	9.5704	8.91776	0.0260185	-1.57204	Homo sapiens endothelial cell adhesion molecule (ESAM), mRNA.
STARD8	9.33811	8.68636	0.0277871	-1.57107	Homo sapiens StAR-related lipid transfer (START) domain containing 8 (STARD8), mRNA.
CKB	10.7984	10.1478	0.0441163	-1.56975	Homo sapiens creatine kinase, brain (CKB), mRNA.
PER3	8.42495	7.77953	0.0131918	-1.5642	Homo sapiens period homolog 3 (Drosophila) (PER3), mRNA.
RELN	6.09798	5.45412	0.044178	-1.56251	Homo sapiens reelin (RELN), transcript variant 2, mRNA.
NEDD9	9.38949	8.74632	0.00187067	-1.56175	Homo sapiens neural precursor cell expressed, developmentally down-regulated 9 (NEDD9), transcript variant 1, mRNA.
CORIN	5.84314	5.19998	0.0274908	-1.56175	Homo sapiens corin, serine peptidase (CORIN), mRNA.
SLC14A1	5.85157	5.21076	0.0119843	-1.55921	Homo sapiens solute carrier family 14 (urea transporter), member 1 (Kidd blood group) (SLC14A1), mRNA.
IGF2	6.92414	6.28423	0.0276651	-1.55824	Homo sapiens insulin-like growth factor 2 (somatomedin A) (IGF2), mRNA.
NXN	6.91703	6.28291	0.0269769	-1.55199	Homo sapiens nucleoredoxin (NXN), mRNA.
GADD45B	9.71385	9.08113	0.0111594	-1.55049	Homo sapiens growth arrest and DNA-damage-inducible, beta (GADD45B), mRNA.
SERPINA1	5.68671	5.05574	0.00633332	-1.54861	Homo sapiens serpin peptidase inhibitor, clade A (alpha-1 antiproteinase, antitrypsin), member 1 (SERPINA1), transcript variant 2, mRNA.
PKM2	9.8243	9.19381	0.0336012	-1.5481	Homo sapiens pyruvate kinase, muscle (PKM2), transcript variant 3, mRNA.
STC1	9.0527	8.42233	0.0416026	-1.54796	Homo sapiens stanniocalcin 1 (STC1), mRNA.
SAPS2	10.0512	9.42428	0.0183123	-1.54422	PREDICTED: Homo sapiens SAPS domain family, member 2, transcript variant 6 (SAPS2), mRNA.
CA11	6.92586	6.30004	0.00998299	-1.54309	Homo sapiens carbonic anhydrase XI (CA11), mRNA.
PLA2G4F	7.53358	6.91383	0.0182218	-1.53661	Homo sapiens phospholipase A2, group IVF (PLA2G4F), mRNA.
APOLD1	8.02537	7.40926	0.0314821	-1.53274	Homo sapiens apolipoprotein L domain containing 1 (APOLD1), mRNA.
SCIN	10.0799	9.46648	0.0453582	-1.52986	Homo sapiens scinderin (SCIN), mRNA.
NEBL	8.56157	7.95037	0.0186487	-1.52753	Homo sapiens nebulette (NEBL), transcript variant 1, mRNA.
LOC400713	8.18522	7.58053	0.00280959	-1.52066	PREDICTED: Homo sapiens zinc finger-like, transcript variant 1 (LOC400713), misc RNA.
GAL3ST1	9.28033	8.68094	0.00966215	-1.51508	Homo sapiens galactose-3-O-sulfotransferase 1 (GAL3ST1), mRNA.
NT5M	6.48207	5.88686	2.42249e-05	-1.5107	Homo sapiens 5',3'-nucleotidase, mitochondrial (NT5M), nuclear gene encoding mitochondrial protein, mRNA.
CAPS	7.42205	6.82984	0.0206284	-1.50755	Homo sapiens calcyphosine (CAPS), transcript variant 1, mRNA.
GAS6	11.0263	10.4342	0.0212233	-1.50737	Homo sapiens growth arrest-specific 6 (GAS6), mRNA.
FBLN1	11.2972	10.7074	0.0469134	-1.50508	Homo sapiens fibulin 1 (FBLN1), transcript variant A, mRNA.
CRISPLD2	9.69043	9.10234	0.0446498	-1.50325	Homo sapiens cysteine-rich secretory protein LCCL domain containing 2 (CRISPLD2), mRNA.
PAFAH1B3	8.24287	7.65647	0.0396521	-1.5015	Homo sapiens platelet-activating factor acetylhydrolase, isoform Ib, gamma subunit 29kDa (PAFAH1B3), mRNA.
ZNF320	8.27192	7.68906	0.00313947	-1.49781	Homo sapiens zinc finger protein 320 (ZNF320), mRNA.
SCCPDH	7.23841	6.65627	0.0435243	-1.49706	Homo sapiens saccharopine dehydrogenase (putative) (SCCPDH), mRNA.
FBXL7	6.23307	5.65341	0.00213711	-1.4945	Homo sapiens F-box and leucine-rich repeat protein 7 (FBXL7), mRNA.
TFAP2A	7.86912	7.28989	0.0268727	-1.49404	Homo sapiens transcription factor AP-2 alpha (activating enhancer binding protein 2 alpha) (TFAP2A), transcript variant 1, mRNA.
CDH13	6.08437	5.50661	0.0350359	-1.49252	Homo sapiens cadherin 13, H-cadherin (heart) (CDH13), mRNA.
HS.276854	6.1869	5.61021	0.036661	-1.49142	#N/A
UBTD1	9.28219	8.70784	0.00598167	-1.489	Homo sapiens ubiquitin domain containing 1 (UBTD1), mRNA.
C8ORF13	8.15293	7.57998	0.0445968	-1.48756	Homo sapiens chromosome 8 open reading frame 13 (C8orf13), mRNA.
CD47	6.28535	5.71315	0.0193949	-1.48678	Homo sapiens CD47 molecule (CD47), transcript variant 2, mRNA.
SLC25A35	6.1123	5.54112	0.0162395	-1.48573	Homo sapiens solute carrier family 25, member 35 (SLC25A35), mRNA.
CCBP2	6.75872	6.19504	0.0294916	-1.47803	Homo sapiens chemokine binding protein 2 (CCBP2), mRNA.
GNG7	8.38899	7.82991	0.0131664	-1.47333	Homo sapiens guanine nucleotide binding protein (G protein), gamma 7 (GNG7), mRNA.
COBLL1	12.0181	11.4595	0.0308539	-1.47287	Homo sapiens COBL-like 1 (COBLL1), mRNA.
RAB11FIP4	7.01527	6.45997	0.00663274	-1.46948	Homo sapiens RAB11 family interacting protein 4 (class II) (RAB11FIP4), mRNA.
SVOPL	5.91733	5.36278	0.0490853	-1.4687	Homo sapiens SVOP-like (SVOPL), mRNA.
PLAG1	5.64562	5.09137	0.00162717	-1.46841	PREDICTED: Homo sapiens pleiomorphic adenoma gene 1 (PLAG1), mRNA.
ACACB	9.48848	8.93706	0.0197983	-1.46553	Homo sapiens acetyl-Coenzyme A carboxylase beta (ACACB), mRNA.
MYO3B	7.04377	6.49415	0.0129593	-1.4637	Homo sapiens myosin IIIB (MYO3B), transcript variant 1, mRNA.
IDH2	10.7473	10.199	0.0207972	-1.46235	Homo sapiens isocitrate dehydrogenase 2 (NADP+), mitochondrial (IDH2), nuclear gene encoding mitochondrial protein, mRNA.
COX7A1	10.6966	10.1489	0.0447731	-1.46172	Homo sapiens cytochrome c oxidase subunit VIIa polypeptide 1 (muscle) (COX7A1), mRNA.
DNLZ	8.99815	8.45061	0.0208241	-1.46159	Homo sapiens DNL-type zinc finger (DNLZ), mRNA.
LOC729764	7.08511	6.53861	0.00178858	-1.46054	PREDICTED: Homo sapiens hypothetical protein LOC729764 (LOC729764), mRNA.
SLC29A4	7.79058	7.24515	0.0448686	-1.45946	Homo sapiens solute carrier family 29 (nucleoside transporters), member 4 (SLC29A4), transcript variant 1, mRNA.
C20ORF117	7.96446	7.42198	0.0342457	-1.45648	Homo sapiens chromosome 20 open reading frame 117 (C20orf117), transcript variant 2, mRNA.
SOCS2	10.2915	9.74916	0.0230926	-1.45629	Homo sapiens suppressor of cytokine signaling 2 (SOCS2), mRNA.
LOC201229	8.10186	7.56255	0.00413638	-1.45328	PREDICTED: Homo sapiens hypothetical protein LOC201229, transcript variant 3 (LOC201229), mRNA.
ZBTB16	6.48032	5.94119	0.026157	-1.4531	Homo sapiens zinc finger and BTB domain containing 16 (ZBTB16), transcript variant 2, mRNA.
C10ORF38	10.9671	10.4294	0.044237	-1.45169	Homo sapiens chromosome 10 open reading frame 38 (C10orf38), mRNA.
PLVAP	9.49022	8.95381	0.0313299	-1.45035	Homo sapiens plasmalemma vesicle associated protein (PLVAP), mRNA.
AMPH	6.14195	5.60798	0.0483648	-1.44791	Homo sapiens amphiphysin (AMPH), transcript variant 1, mRNA.
FAM3B	8.37357	7.84087	0.0447516	-1.44664	Homo sapiens family with sequence similarity 3, member B (FAM3B), transcript variant 1, mRNA.
SH3GLB2	10.6233	10.0911	0.0201558	-1.44606	Homo sapiens SH3-domain GRB2-like endophilin B2 (SH3GLB2), mRNA.
GSTM1	11.1831	10.652	0.0185857	-1.44501	Homo sapiens glutathione S-transferase M1 (GSTM1), transcript variant 1, mRNA.
KRTCAP3	7.24915	6.71808	0.0364276	-1.44501	Homo sapiens keratinocyte associated protein 3 (KRTCAP3), mRNA.
GLTP	11.5309	11.0003	0.0134324	-1.4446	Homo sapiens glycolipid transfer protein (GLTP), mRNA.
NME4	10.4619	9.9323	0.00498906	-1.44354	Homo sapiens non-metastatic cells 4, protein expressed in (NME4), mRNA.
KLC3	5.78233	5.25399	0.024601	-1.44227	Homo sapiens kinesin light chain 3 (KLC3), transcript variant 1, mRNA.
KIAA1026	8.90369	8.37746	0.0123348	-1.44015	Homo sapiens kazrin (KIAA1026), transcript variant D, mRNA.
HS.532698	8.56365	8.03916	0.0108432	-1.43843	#N/A
TM7SF2	9.47367	8.95616	0.00233284	-1.43149	Homo sapiens transmembrane 7 superfamily member 2 (TM7SF2), mRNA.
PDE9A	8.84721	8.32998	0.0419288	-1.43121	Homo sapiens phosphodiesterase 9A (PDE9A), transcript variant 19, mRNA.
FAM46D	6.1446	5.62892	0.00165519	-1.42967	Homo sapiens family with sequence similarity 46, member D (FAM46D), mRNA.
POLM	7.2808	6.76665	0.0223511	-1.42816	Homo sapiens polymerase (DNA directed), mu (POLM), mRNA.
CDK5RAP2	8.16376	7.65011	0.0206467	-1.42766	Homo sapiens CDK5 regulatory subunit associated protein 2 (CDK5RAP2), transcript variant 2, mRNA.
C11ORF80	7.53851	7.02564	0.0292285	-1.42689	Homo sapiens chromosome 11 open reading frame 80 (C11orf80), mRNA.
SGK	12.1154	11.6041	0.0176152	-1.42536	Homo sapiens serum/glucocorticoid regulated kinase (SGK), mRNA.
ITGB1BP1	10.1884	9.67759	0.0329345	-1.42489	Homo sapiens integrin beta 1 binding protein 1 (ITGB1BP1), transcript variant 2, mRNA.
IL1R2	6.78007	6.26982	0.03489	-1.4243	Homo sapiens interleukin 1 receptor, type II (IL1R2), transcript variant 1, mRNA.
PEG3	8.23602	7.72608	0.0302174	-1.42399	Homo sapiens paternally expressed 3 (PEG3), mRNA.
SCARA3	6.40112	5.89392	0.0133567	-1.42129	Homo sapiens scavenger receptor class A, member 3 (SCARA3), transcript variant 2, mRNA.
LOC653344	8.33974	7.83276	0.00470604	-1.42108	PREDICTED: Homo sapiens similar to cis-Golgi matrix protein GM130, transcript variant 2 (LOC653344), mRNA.
C9ORF123	9.00583	8.50029	0.0352211	-1.41965	Homo sapiens chromosome 9 open reading frame 123 (C9orf123), mRNA.
DENND2C	7.73968	7.23459	0.00375779	-1.41921	Homo sapiens DENN/MADD domain containing 2C (DENND2C), mRNA.
ANKRD9	10.1716	9.66689	0.00855822	-1.41882	Homo sapiens ankyrin repeat domain 9 (ANKRD9), mRNA.
SLC38A2	10.6828	10.1783	0.00540125	-1.41863	Homo sapiens solute carrier family 38, member 2 (SLC38A2), mRNA.
KBTBD11	10.9828	10.486	0.0117417	-1.41108	Homo sapiens kelch repeat and BTB (POZ) domain containing 11 (KBTBD11), mRNA.
COL4A4	7.84149	7.34507	0.0141755	-1.41071	Homo sapiens collagen, type IV, alpha 4 (COL4A4), mRNA.
AGPAT2	9.30482	8.81201	0.00933468	-1.40718	Homo sapiens 1-acylglycerol-3-phosphate O-acyltransferase 2 (lysophosphatidic acid acyltransferase, beta) (AGPAT2), transcript variant 1, mRNA.
MST1	11.7823	11.2901	0.0442161	-1.40657	Homo sapiens macrophage stimulating 1 (hepatocyte growth factor-like) (MST1), mRNA.
PPP1R12B	6.77502	6.28324	0.0223347	-1.40618	Homo sapiens protein phosphatase 1, regulatory (inhibitor) subunit 12B (PPP1R12B), transcript variant 3, mRNA.
ABCA13	5.27793	4.78621	0.0213555	-1.40612	Homo sapiens ATP-binding cassette, sub-family A (ABC1), member 13 (ABCA13), mRNA.
LRP1	6.70749	6.21764	0.0272952	-1.4043	Homo sapiens low density lipoprotein-related protein 1 (alpha-2-macroglobulin receptor) (LRP1), mRNA.
CLUL1	6.46532	5.97766	0.0366136	-1.40216	Homo sapiens clusterin-like 1 (retinal) (CLUL1), transcript variant 2, mRNA.
SKAP1	8.73154	8.24481	0.0323249	-1.40127	Homo sapiens src kinase associated phosphoprotein 1 (SKAP1), transcript variant 1, mRNA.
PDXK	11.2797	10.7954	0.0158508	-1.39884	Homo sapiens pyridoxal (pyridoxine, vitamin B6) kinase (PDXK), mRNA.
TAC3	5.92436	5.44022	0.000849673	-1.39875	Homo sapiens tachykinin 3 (neuromedin K, neurokinin beta) (TAC3), transcript variant 2, mRNA.
EFS	6.38358	5.90056	0.0177209	-1.39767	Homo sapiens embryonal Fyn-associated substrate (EFS), transcript variant 2, mRNA.
PKNOX1	7.73194	7.2491	0.00612344	-1.39749	Homo sapiens PBX/knotted 1 homeobox 1 (PKNOX1), mRNA.
PAX8	9.01356	8.53153	0.0292743	-1.39671	Homo sapiens paired box 8 (PAX8), transcript variant PAX8A, mRNA.
CHAC1	5.54134	5.06028	0.0491031	-1.39577	Homo sapiens ChaC, cation transport regulator homolog 1 (E. coli) (CHAC1), mRNA.
MXRA7	8.69278	8.21371	0.0221219	-1.39385	Homo sapiens matrix-remodelling associated 7 (MXRA7), transcript variant 3, mRNA.
ABHD9	5.73928	5.26054	0.0178605	-1.39353	Homo sapiens abhydrolase domain containing 9 (ABHD9), mRNA.
ATP6V0A4	8.98565	8.50746	0.0138605	-1.39299	Homo sapiens ATPase, H+ transporting, lysosomal V0 subunit a4 (ATP6V0A4), transcript variant 1, mRNA.
SPIRE2	6.28613	5.80841	0.0113542	-1.39254	Homo sapiens spire homolog 2 (Drosophila) (SPIRE2), mRNA.
C1ORF66	7.82451	7.34758	0.00120844	-1.39178	Homo sapiens chromosome 1 open reading frame 66 (C1orf66), mRNA.
DNHD1	5.52146	5.04607	0.0141908	-1.3903	Homo sapiens dynein heavy chain domain 1 (DNHD1), mRNA.
ICAM2	9.26773	8.79484	0.0115672	-1.38788	Homo sapiens intercellular adhesion molecule 2 (ICAM2), transcript variant 1, mRNA.
KCNQ1	5.9027	5.43132	0.0136601	-1.38643	Homo sapiens potassium voltage-gated channel, KQT-like subfamily, member 1 (KCNQ1), transcript variant 1, mRNA.
CAB39L	7.29689	6.82668	0.00362208	-1.38531	Homo sapiens calcium binding protein 39-like (CAB39L), transcript variant 2, mRNA.
HS.533945	6.48061	6.01088	0.000508389	-1.38485	#N/A
TRPV6	6.44647	5.97772	0.0313816	-1.38392	Homo sapiens transient receptor potential cation channel, subfamily V, member 6 (TRPV6), mRNA.
C21ORF2	8.04943	7.58103	0.000384667	-1.38358	Homo sapiens chromosome 21 open reading frame 2 (C21orf2), mRNA.
LOC158301	7.03327	6.56665	0.0234586	-1.38186	PREDICTED: Homo sapiens hypothetical protein LOC158301 (LOC158301), mRNA.
PROSAPIP1	9.01762	8.55203	0.00258015	-1.38088	Homo sapiens ProSAPiP1 protein (ProSAPiP1), mRNA.
SEMA6D	6.5478	6.08282	0.00175612	-1.3803	Homo sapiens sema domain, transmembrane domain (TM), and cytoplasmic domain, (semaphorin) 6D (SEMA6D), transcript variant 5, mRNA.
LOC646719	5.91584	5.45184	0.0168128	-1.37936	PREDICTED: Homo sapiens hypothetical LOC646719 (LOC646719), mRNA.
CYHR1	7.12714	6.66377	0.000501161	-1.37876	Homo sapiens cysteine/histidine-rich 1 (CYHR1), mRNA.
MARVELD3	8.56528	8.10308	0.00651107	-1.37764	Homo sapiens MARVEL domain containing 3 (MARVELD3), transcript variant 1, mRNA.
CDS1	9.50122	9.0407	0.0153414	-1.37604	Homo sapiens CDP-diacylglycerol synthase (phosphatidate cytidylyltransferase) 1 (CDS1), mRNA.
FLJ22184	7.48246	7.02226	0.00912673	-1.37574	PREDICTED: Homo sapiens hypothetical protein FLJ22184 (FLJ22184), mRNA.
SLCO3A1	7.35633	6.89703	0.0153593	-1.37488	Homo sapiens solute carrier organic anion transporter family, member 3A1 (SLCO3A1), mRNA.
MTMR8	6.26756	5.80888	0.00760902	-1.37429	Homo sapiens myotubularin related protein 8 (MTMR8), mRNA.
HK1	11.1388	10.6821	0.0484582	-1.37243	Homo sapiens hexokinase 1 (HK1), nuclear gene encoding mitochondrial protein, transcript variant 5, mRNA.
KIF12	9.7344	9.27815	0.0464634	-1.37197	Homo sapiens kinesin family member 12 (KIF12), mRNA.
EMX1	8.81597	8.36108	0.011894	-1.37068	Homo sapiens empty spiracles homolog 1 (Drosophila) (EMX1), mRNA.
MYO9A	9.46291	9.00939	0.0310056	-1.36938	Homo sapiens myosin IXA (MYO9A), mRNA.
EPB41L4B	5.58583	5.1325	0.00714241	-1.36919	Homo sapiens erythrocyte membrane protein band 4.1 like 4B (EPB41L4B), transcript variant 1, mRNA.
NR3C2	9.30801	8.85478	0.0411813	-1.36911	Homo sapiens nuclear receptor subfamily 3, group C, member 2 (NR3C2), mRNA.
LYPD6	6.74831	6.296	0.00429781	-1.36823	Homo sapiens LY6/PLAUR domain containing 6 (LYPD6), mRNA.
LOC648672	6.31028	5.85826	0.00316642	-1.36795	PREDICTED: Homo sapiens similar to carbonic anhydrase 15 (LOC648672), mRNA.
ADPRHL1	5.76765	5.31575	0.0300539	-1.36784	Homo sapiens ADP-ribosylhydrolase like 1 (ADPRHL1), transcript variant 1, mRNA.
RASSF7	10.8641	10.413	0.0426236	-1.36704	Homo sapiens Ras association (RalGDS/AF-6) domain family (N-terminal) member 7 (RASSF7), mRNA.
TCF7L1	6.2034	5.75288	0.0129441	-1.36654	Homo sapiens transcription factor 7-like 1 (T-cell specific, HMG-box) (TCF7L1), mRNA.
PARD6A	7.7877	7.33753	0.0260995	-1.36619	Homo sapiens par-6 partitioning defective 6 homolog alpha (C. elegans) (PARD6A), transcript variant 2, mRNA.
PLCXD1	7.23579	6.78656	0.0296614	-1.36531	Homo sapiens phosphatidylinositol-specific phospholipase C, X domain containing 1 (PLCXD1), mRNA.
SC65	8.00678	7.5578	0.038226	-1.36507	Homo sapiens synaptonemal complex protein SC65 (SC65), mRNA.
LOC342979	7.59614	7.14878	0.0149771	-1.36354	PREDICTED: Homo sapiens hypothetical LOC342979 (LOC342979), mRNA.
FLJ45244	7.57842	7.13108	0.0210938	-1.36353	Homo sapiens FLJ45244 protein (FLJ45244), mRNA.
OSBPL5	7.54812	7.10119	0.0475764	-1.36314	Homo sapiens oxysterol binding protein-like 5 (OSBPL5), transcript variant 1, mRNA.
ALDH3B2	5.53968	5.09284	0.0190813	-1.36305	Homo sapiens aldehyde dehydrogenase 3 family, member B2 (ALDH3B2), transcript variant 2, mRNA.
LOC730024	7.31629	6.86983	0.0219817	-1.36269	PREDICTED: Homo sapiens similar to male sterility domain containing 1 (LOC730024), mRNA.
KCTD16	5.65261	5.20625	0.0200125	-1.36261	Homo sapiens potassium channel tetramerisation domain containing 16 (KCTD16), mRNA.
NSFL1C	8.62987	8.18387	0.000947372	-1.36226	Homo sapiens NSFL1 (p97) cofactor (p47) (NSFL1C), transcript variant 1, mRNA.
LOC652424	5.81297	5.36712	0.000983366	-1.36211	PREDICTED: Homo sapiens similar to similar to KIAA0592 protein (LOC652424), mRNA.
BCAS4	7.71675	7.27151	0.00761831	-1.36155	Homo sapiens breast carcinoma amplified sequence 4 (BCAS4), transcript variant 1, mRNA.
MRPL41	10.6309	10.1857	0.0118587	-1.3615	Homo sapiens mitochondrial ribosomal protein L41 (MRPL41), nuclear gene encoding mitochondrial protein, mRNA.
ZNF467	8.32296	7.87836	0.0190838	-1.36093	Homo sapiens zinc finger protein 467 (ZNF467), mRNA.
LEPREL2	7.19789	6.7541	0.00646769	-1.36017	Homo sapiens leprecan-like 2 (LEPREL2), mRNA.
NPAL3	9.27263	8.82905	0.0339038	-1.35998	Homo sapiens NIPA-like domain containing 3 (NPAL3), mRNA.
LRBA	9.58112	9.13771	0.000849556	-1.35981	Homo sapiens LPS-responsive vesicle trafficking, beach and anchor containing (LRBA), mRNA.
LOC728910	6.46416	6.02197	0.00261116	-1.35866	PREDICTED: Homo sapiens similar to Galectin-7 (Gal-7) (HKL-14) (PI7) (p53-induced protein 1) (LOC728910), mRNA.
ZNF135	6.77392	6.33449	0.0328553	-1.35607	Homo sapiens zinc finger protein 135 (ZNF135), mRNA.
DEAF1	8.20302	7.76495	0.00144055	-1.35479	Homo sapiens deformed epidermal autoregulatory factor 1 (Drosophila) (DEAF1), mRNA.
KIAA0672	7.63911	7.20129	0.0239564	-1.35456	Homo sapiens KIAA0672 gene product (KIAA0672), mRNA.
QSER1	5.98739	5.55163	0.00685142	-1.35262	Homo sapiens glutamine and serine rich 1 (QSER1), mRNA.
CARD8	7.47575	7.04173	0.00856913	-1.35099	Homo sapiens caspase recruitment domain family, member 8 (CARD8), mRNA.
FBXL8	6.02189	5.58792	0.0122835	-1.35094	Homo sapiens F-box and leucine-rich repeat protein 8 (FBXL8), mRNA.
RDH13	7.87755	7.4436	0.0128224	-1.35092	Homo sapiens retinol dehydrogenase 13 (all-trans/9-cis) (RDH13), mRNA.
FLJ45832	6.02843	5.59475	0.00194992	-1.35068	Homo sapiens FLJ45832 protein (FLJ45832), mRNA.
DCPS	7.89988	7.46734	0.0155636	-1.3496	Homo sapiens decapping enzyme, scavenger (DCPS), mRNA.
CUEDC1	9.82149	9.38972	0.00196632	-1.34888	Homo sapiens CUE domain containing 1 (CUEDC1), mRNA.
C9ORF58	12.1942	11.7633	0.0360985	-1.34813	Homo sapiens chromosome 9 open reading frame 58 (C9orf58), transcript variant 1, mRNA.
RSPH10B	6.39742	5.96842	0.0191019	-1.3463	Homo sapiens radial spoke head 10 homolog B (Chlamydomonas) (RSPH10B), mRNA.
CHST12	8.21347	7.78502	0.00342093	-1.34578	Homo sapiens carbohydrate (chondroitin 4) sulfotransferase 12 (CHST12), mRNA.
DTNB	5.76343	5.33507	0.0181389	-1.3457	Homo sapiens dystrobrevin, beta (DTNB), transcript variant 1, mRNA.
LSMD1	9.89651	9.46982	0.00191455	-1.34415	Homo sapiens LSM domain containing 1 (LSMD1), mRNA.
LOC729021	7.56435	7.13854	0.0113756	-1.34332	PREDICTED: Homo sapiens hypothetical protein LOC729021 (LOC729021), mRNA.
HS.98330	8.84674	8.4212	0.00875407	-1.34307	#N/A
ASB6	6.68211	6.25867	0.014255	-1.34113	Homo sapiens ankyrin repeat and SOCS box-containing 6 (ASB6), transcript variant 1, mRNA.
ABHD12	8.95338	8.53123	0.00529698	-1.33992	Homo sapiens abhydrolase domain containing 12 (ABHD12), transcript variant 2, mRNA.
CPEB3	9.00811	8.58618	0.0395924	-1.33972	Homo sapiens cytoplasmic polyadenylation element binding protein 3 (CPEB3), mRNA.
PGA3	6.17733	5.75728	0.0103372	-1.33797	Homo sapiens pepsinogen 3, group I (pepsinogen A) (PGA3), mRNA.
MGC52000	9.26112	8.84174	0.0487382	-1.33736	Homo sapiens CXYorf1-related protein (MGC52000), mRNA.
SSBP2	7.93329	7.51468	0.0211207	-1.33664	Homo sapiens single-stranded DNA binding protein 2 (SSBP2), mRNA.
CDH16	11.7641	11.3458	0.0167719	-1.33631	Homo sapiens cadherin 16, KSP-cadherin (CDH16), mRNA.
BCAM	8.47053	8.05551	0.0312122	-1.33331	Homo sapiens basal cell adhesion molecule (Lutheran blood group) (BCAM), transcript variant 1, mRNA.
C3ORF18	6.34327	5.93033	0.0361667	-1.33139	Homo sapiens chromosome 3 open reading frame 18 (C3orf18), mRNA.
HOXD10	8.17958	7.76682	0.0170819	-1.33123	Homo sapiens homeobox D10 (HOXD10), mRNA.
NLRP2	6.88634	6.47369	0.0322685	-1.33113	Homo sapiens NLR family, pyrin domain containing 2 (NLRP2), mRNA.
CPA6	6.18984	5.77742	0.00364791	-1.33091	Homo sapiens carboxypeptidase A6 (CPA6), mRNA.
VMO1	5.94622	5.53478	0.0211019	-1.33001	Homo sapiens vitelline membrane outer layer 1 homolog (chicken) (VMO1), mRNA.
CROCC	6.9438	6.53265	0.0177942	-1.32974	Homo sapiens ciliary rootlet coiled-coil, rootletin (CROCC), mRNA.
RAG1AP1	7.6669	7.25667	0.000534993	-1.32889	Homo sapiens recombination activating gene 1 activating protein 1 (RAG1AP1), mRNA.
NEB	6.33277	5.92343	0.00362246	-1.32808	Homo sapiens nebulin (NEB), mRNA.
ASRGL1	8.81138	8.4025	0.0470615	-1.32765	Homo sapiens asparaginase like 1 (ASRGL1), mRNA.
MYL6B	10.7407	10.3327	0.00485672	-1.32685	Homo sapiens myosin, light chain 6B, alkali, smooth muscle and non-muscle (MYL6B), mRNA.
NLRP1	6.42005	6.01257	0.000161622	-1.32636	Homo sapiens NLR family, pyrin domain containing 1 (NLRP1), transcript variant 2, mRNA.
FLJ39653	7.0492	6.64199	0.043869	-1.32613	Homo sapiens hypothetical protein FLJ39653 (FLJ39653), mRNA.
LSAMP	7.19791	6.79103	0.0371379	-1.32582	Homo sapiens limbic system-associated membrane protein (LSAMP), mRNA.
LOC652837	6.82479	6.41838	0.00243975	-1.32538	PREDICTED: Homo sapiens similar to C-terminal binding protein 2 (LOC652837), mRNA.
HS.133009	6.30321	5.89754	0.000906055	-1.32471	#N/A
FAM82B	6.33777	5.93218	0.000539126	-1.32463	PREDICTED: Homo sapiens family with sequence similarity 82, member B (FAM82B), mRNA.
LARP6	8.60324	8.19882	0.00565344	-1.32356	Homo sapiens La ribonucleoprotein domain family, member 6 (LARP6), transcript variant 1, mRNA.
STARD10	9.70825	9.30446	0.0243112	-1.32298	Homo sapiens StAR-related lipid transfer (START) domain containing 10 (STARD10), mRNA.
PEX6	8.06965	7.66603	0.0214417	-1.32282	Homo sapiens peroxisomal biogenesis factor 6 (PEX6), mRNA.
LOC641744	6.43688	6.03332	0.0242922	-1.32277	PREDICTED: Homo sapiens similar to opioid binding protein/cell adhesion molecule-like (LOC641744), mRNA.
HOOK2	9.13935	8.73594	0.00284371	-1.32263	Homo sapiens hook homolog 2 (Drosophila) (HOOK2), transcript variant 1, mRNA.
AXUD1	9.6936	9.29043	0.00772355	-1.32241	Homo sapiens AXIN1 up-regulated 1 (AXUD1), mRNA.
SLC6A9	6.31298	5.91102	0.025618	-1.3213	Homo sapiens solute carrier family 6 (neurotransmitter transporter, glycine), member 9 (SLC6A9), transcript variant 2, mRNA.
CCL28	6.63822	6.23652	0.0166948	-1.32107	Homo sapiens chemokine (C-C motif) ligand 28 (CCL28), transcript variant 1, mRNA.
HSPB9	5.89931	5.49762	0.0201535	-1.32106	Homo sapiens heat shock protein, alpha-crystallin-related, B9 (HSPB9), mRNA.
GADL1	5.31854	4.9172	0.0240436	-1.32073	Homo sapiens glutamate decarboxylase-like 1 (GADL1), mRNA.
RAI1	7.73637	7.33557	0.0390369	-1.32024	Homo sapiens retinoic acid induced 1 (RAI1), mRNA.
COG4	8.31906	7.91832	0.00120129	-1.32019	Homo sapiens component of oligomeric golgi complex 4 (COG4), mRNA.
PPP2R4	6.66808	6.26829	0.00187018	-1.31931	Homo sapiens protein phosphatase 2A activator, regulatory subunit 4 (PPP2R4), transcript variant 1, mRNA.
LOC642278	6.19045	5.79172	0.0106154	-1.31835	PREDICTED: Homo sapiens hypothetical LOC642278 (LOC642278), mRNA.
DHCR7	7.96658	7.56795	0.0241475	-1.31825	Homo sapiens 7-dehydrocholesterol reductase (DHCR7), mRNA.
LOC652889	5.64511	5.24685	0.00329042	-1.31792	PREDICTED: Homo sapiens similar to nodal modulator 2 isoform 2 (LOC652889), mRNA.
GRK4	5.52141	5.12317	0.00657024	-1.31789	PREDICTED: Homo sapiens G protein-coupled receptor kinase 4 (GRK4), mRNA.
FXYD6	8.44563	8.048	0.0412771	-1.31734	Homo sapiens FXYD domain containing ion transport regulator 6 (FXYD6), mRNA.
LOC388681	7.01049	6.61307	0.00251112	-1.31715	PREDICTED: Homo sapiens similar to phosphodiesterase 4D interacting protein isoform 1 (LOC388681), mRNA.
LOC642361	7.97796	7.5806	0.00101555	-1.3171	PREDICTED: Homo sapiens hypothetical LOC642361 (LOC642361), mRNA.
TRQ1	6.37653	5.98072	0.00467945	-1.31568	Homo sapiens tRNA glutamine 1 (TRQ1) on chromosome 17.
WDR34	8.55451	8.15973	0.00499191	-1.31475	Homo sapiens WD repeat domain 34 (WDR34), mRNA.
NDST2	7.64338	7.24904	0.0162946	-1.31434	Homo sapiens N-deacetylase/N-sulfotransferase (heparan glucosaminyl) 2 (NDST2), mRNA.
HERC2P2	6.34025	5.94612	0.0108847	-1.31415	Homo sapiens hect domain and RLD 2 pseudogene 2 (HERC2P2) on chromosome 15.
SCGB2A2	6.32317	5.92905	0.00147455	-1.31414	Homo sapiens secretoglobin, family 2A, member 2 (SCGB2A2), mRNA.
ZNF491	5.82729	5.43408	0.0113929	-1.31331	Homo sapiens zinc finger protein 491 (ZNF491), mRNA.
CABP1	6.82833	6.43555	0.0268819	-1.31292	Homo sapiens calcium binding protein 1 (CABP1), transcript variant 1, mRNA.
SLC24A6	9.06322	8.67083	0.0186029	-1.31257	Homo sapiens solute carrier family 24 (sodium/potassium/calcium exchanger), member 6 (SLC24A6), mRNA.
CENTA1	10.1924	9.80023	0.00865218	-1.31234	Homo sapiens centaurin, alpha 1 (CENTA1), mRNA.
OCLN	5.40371	5.01276	0.0107035	-1.31126	Homo sapiens occludin (OCLN), mRNA.
HS.440343	6.50579	6.11501	0.0091194	-1.3111	#N/A
MAP4K2	9.4221	9.03147	0.00552066	-1.31096	Homo sapiens mitogen-activated protein kinase kinase kinase kinase 2 (MAP4K2), mRNA.
JAG2	7.52845	7.13837	0.0245932	-1.31047	Homo sapiens jagged 2 (JAG2), transcript variant 1, mRNA.
FAM116B	8.73045	8.3411	0.00683974	-1.30981	Homo sapiens family with sequence similarity 116, member B (FAM116B), mRNA.
ARMC7	8.21585	7.82652	0.0467936	-1.30978	Homo sapiens armadillo repeat containing 7 (ARMC7), mRNA.
SPACA5B	5.90466	5.51561	0.0188769	-1.30953	Homo sapiens sperm acrosome associated 5B (SPACA5B), mRNA.
LRRC18	6.25435	5.86533	0.0261629	-1.30951	Homo sapiens leucine rich repeat containing 18 (LRRC18), mRNA.
FKBP2	6.61149	6.22297	0.00370693	-1.30904	Homo sapiens FK506 binding protein 2, 13kDa (FKBP2), transcript variant 1, mRNA.
FLJ35801	6.92042	6.53192	0.0210405	-1.30903	Homo sapiens hypothetical protein FLJ35801 (FLJ35801), mRNA.
MADD	6.85613	6.46765	0.049074	-1.30901	Homo sapiens MAP-kinase activating death domain (MADD), transcript variant 1, mRNA.
C4ORF37	5.96074	5.57265	0.00875251	-1.30866	Homo sapiens chromosome 4 open reading frame 37 (C4orf37), mRNA.
ZNF667	5.44438	5.05633	0.00607245	-1.30863	Homo sapiens zinc finger protein 667 (ZNF667), mRNA.
ZNF630	5.94499	5.55715	0.00917657	-1.30843	Homo sapiens zinc finger protein 630 (ZNF630), mRNA.
RND2	6.706	6.31842	0.0448364	-1.3082	Homo sapiens Rho family GTPase 2 (RND2), mRNA.
LOC644086	6.48479	6.09766	0.0369375	-1.30779	PREDICTED: Homo sapiens hypothetical protein LOC644086, transcript variant 1 (LOC644086), mRNA.
NLGN4Y	5.73595	5.34902	0.0180756	-1.3076	Homo sapiens neuroligin 4, Y-linked (NLGN4Y), mRNA.
NICN1	10.0566	9.67092	0.00406335	-1.3065	Homo sapiens nicolin 1 (NICN1), mRNA.
DAZAP1	8.39433	8.011	0.0347339	-1.30435	Homo sapiens DAZ associated protein 1 (DAZAP1), transcript variant 1, mRNA.
FAM83H	8.54159	8.15867	0.0165735	-1.30398	Homo sapiens family with sequence similarity 83, member H (FAM83H), mRNA.
LOC730077	7.15521	6.77234	0.0358897	-1.30393	PREDICTED: Homo sapiens similar to NEW1 domain containing protein isoform 1 (LOC730077), mRNA.
LOC643808	6.03244	5.64985	0.0119141	-1.30367	PREDICTED: Homo sapiens similar to zinc finger protein 420 (LOC643808), mRNA.
NRG4	6.60838	6.22632	0.0050583	-1.3032	Homo sapiens neuregulin 4 (NRG4), mRNA.
C12ORF57	11.2507	10.8688	0.0390585	-1.3031	Homo sapiens chromosome 12 open reading frame 57 (C12orf57), mRNA.
UBAC2	9.24823	8.86665	0.00467573	-1.30277	Homo sapiens UBA domain containing 2 (UBAC2), mRNA.
SVOP	5.07551	4.69422	0.00915639	-1.30251	Homo sapiens SV2 related protein homolog (rat) (SVOP), mRNA.
ANXA11	8.1976	7.8164	0.024973	-1.30242	Homo sapiens annexin A11 (ANXA11), transcript variant a, mRNA.
ARHGEF16	9.12833	8.74735	0.0231633	-1.30223	Homo sapiens Rho guanine exchange factor (GEF) 16 (ARHGEF16), mRNA.
PRRG4	7.633	7.25226	0.00322335	-1.30201	Homo sapiens proline rich Gla (G-carboxyglutamic acid) 4 (transmembrane) (PRRG4), mRNA.
HS.261314	6.65649	6.27599	0.0310508	-1.3018	#N/A
MYOZ1	6.70999	6.33022	0.0111637	-1.30113	Homo sapiens myozenin 1 (MYOZ1), mRNA.
KCNRG	5.39567	5.01592	0.0230942	-1.30112	Homo sapiens potassium channel regulator (KCNRG), transcript variant 1, mRNA.
PDC	5.83427	5.45499	0.0117471	-1.30069	Homo sapiens phosducin (PDC), transcript variant 1, mRNA.
LOC441150	7.08948	6.71053	0.0276858	-1.30039	PREDICTED: Homo sapiens similar to RIKEN cDNA 2310039H08 (LOC441150), mRNA.
AFF1	8.3614	8.74018	0.0105253	1.30025	Homo sapiens AF4/FMR2 family, member 1 (AFF1), mRNA.
FZD5	6.80901	7.1885	0.0279265	1.30088	Homo sapiens frizzled homolog 5 (Drosophila) (FZD5), mRNA.
RAP1GDS1	5.5679	5.94761	0.0405962	1.30109	Homo sapiens RAP1, GTP-GDP dissociation stimulator 1 (RAP1GDS1), mRNA.
RGS10	7.02142	7.40277	0.0106853	1.30257	Homo sapiens regulator of G-protein signaling 10 (RGS10), transcript variant 1, mRNA.
BCAP29	8.12037	8.50189	0.0407141	1.30271	Homo sapiens B-cell receptor-associated protein 29 (BCAP29), transcript variant 1, mRNA.
NCOA7	10.775	11.1568	0.0166248	1.30297	Homo sapiens nuclear receptor coactivator 7 (NCOA7), mRNA.
CYSLTR1	6.63666	7.01893	0.0259102	1.30339	Homo sapiens cysteinyl leukotriene receptor 1 (CYSLTR1), mRNA.
FAS	5.97591	6.35946	0.00224618	1.30455	Homo sapiens Fas (TNF receptor superfamily, member 6) (FAS), transcript variant 3, mRNA.
PPP2R1B	5.17545	5.5592	0.0320677	1.30473	Homo sapiens protein phosphatase 2 (formerly 2A), regulatory subunit A, beta isoform (PPP2R1B), transcript variant 1, mRNA.
OR8K3	5.55179	5.93579	0.0237484	1.30496	Homo sapiens olfactory receptor, family 8, subfamily K, member 3 (OR8K3), mRNA.
SH2B3	8.94274	9.32716	0.00160813	1.30534	Homo sapiens SH2B adaptor protein 3 (SH2B3), mRNA.
CCDC90B	6.80959	7.19433	0.0336598	1.30563	Homo sapiens coiled-coil domain containing 90B (CCDC90B), mRNA.
HIST1H2AB	5.76889	6.15407	0.00969883	1.30603	Homo sapiens histone cluster 1, H2ab (HIST1H2AB), mRNA.
TTTY5	5.4101	5.79587	0.0194305	1.30655	Homo sapiens testis-specific transcript, Y-linked 5 (TTTY5) on chromosome Y.
CRY1	7.38894	7.7749	0.0121439	1.30673	Homo sapiens cryptochrome 1 (photolyase-like) (CRY1), mRNA.
UBE2V1	7.33433	7.72044	0.00373086	1.30686	Homo sapiens ubiquitin-conjugating enzyme E2 variant 1 (UBE2V1), transcript variant 4, mRNA.
RAB31	9.58897	9.97568	0.0211418	1.30741	Homo sapiens RAB31, member RAS oncogene family (RAB31), mRNA.
WIPF3	6.26726	6.65515	0.0325389	1.30847	Homo sapiens WAS/WASL interacting protein family, member 3 (WIPF3), mRNA.
LOC401447	5.96732	6.35591	0.00999775	1.30911	PREDICTED: Homo sapiens similar to ubiquitin-specific protease 17-like protein (LOC401447), misc RNA.
PGM3	7.72785	8.11819	0.0089897	1.31071	Homo sapiens phosphoglucomutase 3 (PGM3), mRNA.
MAP4K4	6.25601	6.64659	0.0400856	1.31092	Homo sapiens mitogen-activated protein kinase kinase kinase kinase 4 (MAP4K4), transcript variant 2, mRNA.
LOC647634	5.86001	6.25217	0.0396877	1.31236	PREDICTED: Homo sapiens hypothetical protein LOC647634 (LOC647634), mRNA.
FCGR2B	6.13048	6.52301	0.0115449	1.31269	PREDICTED: Homo sapiens Fc fragment of IgG, low affinity IIb, receptor (CD32) (FCGR2B), mRNA.
LOC653631	7.03145	7.42421	0.00594608	1.3129	PREDICTED: Homo sapiens hypothetical LOC653631 (LOC653631), mRNA.
LOC648603	5.42903	5.82232	0.0216404	1.31338	PREDICTED: Homo sapiens similar to 3-ketoacyl-CoA thiolase, mitochondrial (Beta-ketothiolase) (Acetyl-CoA acyltransferase) (Mitochondrial 3-oxoacyl-CoA thiolase) (T1) (LOC648603), mRNA.
ITM2B	6.17136	6.56504	0.00718672	1.31375	Homo sapiens integral membrane protein 2B (ITM2B), mRNA.
DCDC2B	5.80423	6.19891	0.0106793	1.31465	Homo sapiens doublecortin domain containing 2B (DCDC2B), mRNA.
LACTB	9.21646	9.61185	0.0361989	1.3153	Homo sapiens lactamase, beta (LACTB), nuclear gene encoding mitochondrial protein, transcript variant 1, mRNA.
PDGFD	6.47603	6.87175	0.00920473	1.31559	Homo sapiens platelet derived growth factor D (PDGFD), transcript variant 1, mRNA.
SLC26A8	5.97553	6.37211	0.000828649	1.31638	Homo sapiens solute carrier family 26, member 8 (SLC26A8), transcript variant 1, mRNA.
PTPRE	7.83173	8.22873	0.0136117	1.31677	Homo sapiens protein tyrosine phosphatase, receptor type, E (PTPRE), transcript variant 2, mRNA.
LOC648399	7.51966	7.91729	0.0237293	1.31734	PREDICTED: Homo sapiens similar to Ornithine aminotransferase, mitochondrial precursor (Ornithine--oxo-acid aminotransferase) (LOC648399), mRNA.
CALD1	9.03568	9.43445	0.00316541	1.31839	Homo sapiens caldesmon 1 (CALD1), transcript variant 5, mRNA.
KCTD2	5.52894	5.92781	0.00865298	1.31847	PREDICTED: Homo sapiens potassium channel tetramerisation domain containing 2 (KCTD2), mRNA.
MAP3K5	8.70061	9.10025	0.0192119	1.31917	Homo sapiens mitogen-activated protein kinase kinase kinase 5 (MAP3K5), mRNA.
MFAP5	6.15775	6.55775	0.0279338	1.3195	Homo sapiens microfibrillar associated protein 5 (MFAP5), mRNA.
RPL36A	6.66806	7.06968	0.0299257	1.32099	Homo sapiens ribosomal protein L36a (RPL36A), mRNA.
RB1	7.04121	7.44286	0.013538	1.32102	Homo sapiens retinoblastoma 1 (including osteosarcoma) (RB1), mRNA.
XPR1	9.93987	10.342	0.00808585	1.32143	Homo sapiens xenotropic and polytropic retrovirus receptor (XPR1), mRNA.
SESTD1	8.6971	9.09922	0.0428778	1.32146	Homo sapiens SEC14 and spectrin domains 1 (SESTD1), mRNA.
GLRX	12.2482	12.651	0.0103762	1.32204	Homo sapiens glutaredoxin (thioltransferase) (GLRX), mRNA.
LOC642684	6.84636	7.24942	0.0384137	1.32232	PREDICTED: Homo sapiens similar to Maltase-glucoamylase, intestinal (LOC642684), mRNA.
DOCK8	7.90057	8.30402	0.0471814	1.32267	Homo sapiens dedicator of cytokinesis 8 (DOCK8), mRNA.
MSR1	6.02217	6.42655	0.00277943	1.32353	Homo sapiens macrophage scavenger receptor 1 (MSR1), transcript variant SR-AIII, mRNA.
CD3G	6.24378	6.64866	0.021734	1.32398	Homo sapiens CD3g molecule, gamma (CD3-TCR complex) (CD3G), mRNA.
HSPE1	11.6827	12.0886	0.0213015	1.32491	Homo sapiens heat shock 10kDa protein 1 (chaperonin 10) (HSPE1), mRNA.
CD93	9.45009	9.85629	0.0208873	1.32519	Homo sapiens CD93 molecule (CD93), mRNA.
ACSL4	6.83296	7.23942	0.00366949	1.32544	Homo sapiens acyl-CoA synthetase long-chain family member 4 (ACSL4), transcript variant 2, mRNA.
CD4	6.2353	6.64277	0.0397991	1.32636	Homo sapiens CD4 molecule (CD4), mRNA.
TBC1D23	7.70507	8.11387	0.0217602	1.32758	Homo sapiens TBC1 domain family, member 23 (TBC1D23), mRNA.
AP1S2	8.72428	9.1339	0.0139206	1.32833	Homo sapiens adaptor-related protein complex 1, sigma 2 subunit (AP1S2), mRNA.
C20ORF103	5.29949	5.71035	0.0424047	1.32948	Homo sapiens chromosome 20 open reading frame 103 (C20orf103), mRNA.
ACE	5.14677	5.55778	0.0411903	1.32962	Homo sapiens angiotensin I converting enzyme (peptidyl-dipeptidase A) 1 (ACE), transcript variant 3, mRNA.
UBE2E2	9.86868	10.2797	0.0240795	1.32963	Homo sapiens ubiquitin-conjugating enzyme E2E 2 (UBC4/5 homolog, yeast) (UBE2E2), mRNA.
MARCH1	6.15026	6.56147	0.00597853	1.3298	#N/A
HS.491292	5.70566	6.11717	0.0122084	1.33008	#N/A
RTCD1	9.0082	9.4198	0.0165232	1.33016	Homo sapiens RNA terminal phosphate cyclase domain 1 (RTCD1), mRNA.
TRAF3IP3	5.96682	6.38129	0.038092	1.33281	Homo sapiens TRAF3 interacting protein 3 (TRAF3IP3), mRNA.
HS.278285	6.63434	7.04888	0.0297845	1.33288	#N/A
TTPA	5.4228	5.83778	0.0170457	1.33328	Homo sapiens tocopherol (alpha) transfer protein (TTPA), mRNA.
FGR	7.46245	7.87782	0.0335311	1.33365	Homo sapiens Gardner-Rasheed feline sarcoma viral (v-fgr) oncogene homolog (FGR), transcript variant 1, mRNA.
DYRK2	7.95547	8.37131	0.000739181	1.33407	Homo sapiens dual-specificity tyrosine-(Y)-phosphorylation regulated kinase 2 (DYRK2), transcript variant 1, mRNA.
UGCGL1	6.75649	7.17285	0.0335993	1.33456	Homo sapiens UDP-glucose ceramide glucosyltransferase-like 1 (UGCGL1), transcript variant 2, mRNA.
LRRC48	6.9172	7.33429	0.0401273	1.33523	Homo sapiens leucine rich repeat containing 48 (LRRC48), mRNA.
LOC644234	6.0069	6.42483	0.00628878	1.33601	PREDICTED: Homo sapiens hypothetical protein LOC644234 (LOC644234), mRNA.
PYHIN1	4.90148	5.32005	0.0239025	1.33661	Homo sapiens pyrin and HIN domain family, member 1 (PYHIN1), transcript variant b2, mRNA.
PTPRC	5.01924	5.43844	0.0283888	1.33718	Homo sapiens protein tyrosine phosphatase, receptor type, C (PTPRC), transcript variant 4, mRNA.
MSH3	8.24289	8.66284	0.0180579	1.33788	Homo sapiens mutS homolog 3 (E. coli) (MSH3), mRNA.
HS.444683	6.9322	7.35264	0.00402347	1.33833	#N/A
GPR160	8.16573	8.58696	0.0246022	1.33907	Homo sapiens G protein-coupled receptor 160 (GPR160), mRNA.
NRP1	10.0272	10.4487	0.0471152	1.33938	Homo sapiens neuropilin 1 (NRP1), transcript variant 3, mRNA.
CLSTN3	7.20959	7.63133	0.0168241	1.33954	Homo sapiens calsyntenin 3 (CLSTN3), mRNA.
EIF4E3	8.33397	8.75586	0.00337473	1.33968	Homo sapiens eukaryotic translation initiation factor 4E family member 3 (EIF4E3), mRNA.
BST1	5.44407	5.86647	0.0257594	1.34015	Homo sapiens bone marrow stromal cell antigen 1 (BST1), mRNA.
CDC42BPA	6.93908	7.36248	0.0140719	1.34108	Homo sapiens CDC42 binding protein kinase alpha (DMPK-like) (CDC42BPA), transcript variant B, mRNA.
CLEC4A	6.55134	6.97579	0.00325329	1.34206	Homo sapiens C-type lectin domain family 4, member A (CLEC4A), transcript variant 3, mRNA.
SLC12A6	7.05227	7.47795	0.0110838	1.34321	Homo sapiens solute carrier family 12 (potassium/chloride transporters), member 6 (SLC12A6), transcript variant 5, mRNA.
DACT1	6.93936	7.36586	0.00882362	1.34397	Homo sapiens dapper, antagonist of beta-catenin, homolog 1 (Xenopus laevis) (DACT1), transcript variant 1, mRNA.
JMJD1C	7.46793	7.89629	0.0357907	1.34569	Homo sapiens jumonji domain containing 1C (JMJD1C), transcript variant 1, mRNA.
PLEKHO1	7.63564	8.06542	0.0144245	1.34703	Homo sapiens pleckstrin homology domain containing, family O member 1 (PLEKHO1), mRNA.
NLF2	6.25962	6.69005	0.0269645	1.34764	PREDICTED: Homo sapiens nuclear localized factor 2 (NLF2), mRNA.
CLEC10A	6.08786	6.51881	0.0135135	1.34811	Homo sapiens C-type lectin domain family 10, member A (CLEC10A), transcript variant 1, mRNA.
TBXAS1	7.4975	7.92899	0.0465065	1.34862	Homo sapiens thromboxane A synthase 1 (platelet, cytochrome P450, family 5, subfamily A) (TBXAS1), transcript variant TXS-I, mRNA.
BMP2K	6.01941	6.45092	0.0340667	1.34864	Homo sapiens BMP2 inducible kinase (BMP2K), transcript variant 2, mRNA.
LOC644922	5.58236	6.01424	0.0120578	1.34899	PREDICTED: Homo sapiens hypothetical protein LOC644922 (LOC644922), mRNA.
RNF19B	8.39202	8.82417	0.00812422	1.34924	Homo sapiens ring finger protein 19B (RNF19B), mRNA.
NEDD4	7.0759	7.50991	0.032504	1.35099	Homo sapiens neural precursor cell expressed, developmentally down-regulated 4 (NEDD4), transcript variant 1, mRNA.
LOC647673	9.97651	10.4112	0.0336767	1.35164	PREDICTED: Homo sapiens similar to Translationally-controlled tumor protein (TCTP) (p23) (Histamine-releasing factor) (HRF) (Fortilin) (LOC647673), mRNA.
GCH1	5.40132	5.83613	0.0313283	1.35173	Homo sapiens GTP cyclohydrolase 1 (dopa-responsive dystonia) (GCH1), transcript variant 4, mRNA.
CHL1	6.30207	6.73722	0.00635756	1.35205	Homo sapiens cell adhesion molecule with homology to L1CAM (close homolog of L1) (CHL1), mRNA.
LOC641992	6.64768	7.08376	0.0240416	1.35292	PREDICTED: Homo sapiens similar to cell division cycle 42 (LOC641992), mRNA.
TNFSF13B	7.29816	7.73547	0.0375733	1.35408	Homo sapiens tumor necrosis factor (ligand) superfamily, member 13b (TNFSF13B), mRNA.
TCL1A	5.8743	6.31345	1.83464e-05	1.35581	Homo sapiens T-cell leukemia/lymphoma 1A (TCL1A), transcript variant 2, mRNA.
TRAF1	6.53117	6.97248	0.04279	1.35784	Homo sapiens TNF receptor-associated factor 1 (TRAF1), mRNA.
LOC441682	5.43269	5.87459	0.00103561	1.3584	PREDICTED: Homo sapiens hypothetical LOC441682 (LOC441682), mRNA.
ALDH7A1	11.4626	11.9053	0.0436974	1.35909	Homo sapiens aldehyde dehydrogenase 7 family, member A1 (ALDH7A1), mRNA.
CGI-96	6.61592	7.05884	0.00354827	1.35935	PREDICTED: Homo sapiens CGI-96 protein (CGI-96), mRNA.
OSBPL8	8.45133	8.89439	0.0462736	1.35948	Homo sapiens oxysterol binding protein-like 8 (OSBPL8), transcript variant 1, mRNA.
CUGBP2	5.27506	5.71909	0.0375168	1.3604	Homo sapiens CUG triplet repeat, RNA binding protein 2 (CUGBP2), transcript variant 1, mRNA.
DUSP6	9.57274	10.0173	0.0230979	1.36088	Homo sapiens dual specificity phosphatase 6 (DUSP6), transcript variant 2, mRNA.
PLEKHF2	5.87751	6.32352	0.017979	1.36227	Homo sapiens pleckstrin homology domain containing, family F (with FYVE domain) member 2 (PLEKHF2), mRNA.
RASSF2	7.72837	8.17554	0.0144164	1.36337	Homo sapiens Ras association (RalGDS/AF-6) domain family member 2 (RASSF2), transcript variant 2, mRNA.
KIAA0020	9.32362	9.77132	0.00749962	1.36386	Homo sapiens KIAA0020 (KIAA0020), mRNA.
C8G	6.49338	6.94166	0.0403414	1.36441	Homo sapiens complement component 8, gamma polypeptide (C8G), mRNA.
PDSS1	8.18756	8.6359	0.0469782	1.36446	Homo sapiens prenyl (decaprenyl) diphosphate synthase, subunit 1 (PDSS1), mRNA.
CD3E	5.58189	6.03029	0.0410565	1.36453	Homo sapiens CD3e molecule, epsilon (CD3-TCR complex) (CD3E), mRNA.
PVRIG	5.36207	5.81061	0.0472338	1.36466	Homo sapiens poliovirus receptor related immunoglobulin domain containing (PVRIG), mRNA.
TROVE2	6.74956	7.19978	0.0196325	1.36625	Homo sapiens TROVE domain family, member 2 (TROVE2), transcript variant 1, mRNA.
TMEM26	7.56205	8.01344	0.0421435	1.36736	Homo sapiens transmembrane protein 26 (TMEM26), mRNA.
MTMR1	6.04641	6.49823	0.000516889	1.36777	Homo sapiens myotubularin related protein 1 (MTMR1), transcript variant 2, mRNA.
MTHFD1	7.75428	8.20661	0.0341729	1.36825	Homo sapiens methylenetetrahydrofolate dehydrogenase (NADP+ dependent) 1, methenyltetrahydrofolate cyclohydrolase, formyltetrahydrofolate synthetase (MTHFD1), mRNA.
ATP8B4	8.12821	8.58109	0.0264779	1.36878	Homo sapiens ATPase, class I, type 8B, member 4 (ATP8B4), mRNA.
CRLF3	6.45353	6.9084	0.0474773	1.37066	Homo sapiens cytokine receptor-like factor 3 (CRLF3), mRNA.
TAF9	6.5696	7.02459	0.0368621	1.37078	Homo sapiens TAF9 RNA polymerase II, TATA box binding protein (TBP)-associated factor, 32kDa (TAF9), transcript variant 2, mRNA.
KCTD6	8.02783	8.48308	0.00224719	1.37102	Homo sapiens potassium channel tetramerisation domain containing 6 (KCTD6), mRNA.
THBS1	10.1405	10.5962	0.0373989	1.37142	Homo sapiens thrombospondin 1 (THBS1), mRNA.
SLC2A3	8.11889	8.57516	0.0292189	1.372	Homo sapiens solute carrier family 2 (facilitated glucose transporter), member 3 (SLC2A3), mRNA.
GIMAP7	9.39883	9.85518	0.00950719	1.37206	Homo sapiens GTPase, IMAP family member 7 (GIMAP7), mRNA.
LOC731835	6.12722	6.58559	0.0422434	1.37399	PREDICTED: Homo sapiens hypothetical protein LOC731835 (LOC731835), mRNA.
CD300A	5.48932	5.94897	0.0306846	1.37521	Homo sapiens CD300a molecule (CD300A), mRNA.
RBM3	8.02104	8.4811	0.0325581	1.3756	Homo sapiens RNA binding motif (RNP1, RRM) protein 3 (RBM3), mRNA.
OSCAR	5.41563	5.87604	0.036376	1.37594	Homo sapiens osteoclast associated, immunoglobulin-like receptor (OSCAR), transcript variant 3, mRNA.
PLAC8	6.69352	7.15435	0.039926	1.37633	Homo sapiens placenta-specific 8 (PLAC8), mRNA.
PLN	7.10356	7.5646	0.0483201	1.37653	Homo sapiens phospholamban (PLN), mRNA.
CLEC2B	6.50558	6.96899	0.0174573	1.3788	Homo sapiens C-type lectin domain family 2, member B (CLEC2B), mRNA.
LAT2	5.56505	6.02898	0.0491697	1.37929	Homo sapiens linker for activation of T cells family, member 2 (LAT2), transcript variant 1, mRNA.
HSPA6	7.32955	7.79424	0.0273533	1.38002	Homo sapiens heat shock 70kDa protein 6 (HSP70B') (HSPA6), mRNA.
RASSF5	8.29768	8.76262	0.00324546	1.38026	Homo sapiens Ras association (RalGDS/AF-6) domain family member 5 (RASSF5), transcript variant 3, mRNA.
BCL10	5.61286	6.07924	0.0421497	1.38164	Homo sapiens B-cell CLL/lymphoma 10 (BCL10), mRNA.
LRRC44	6.19945	6.66602	0.000932339	1.38183	Homo sapiens leucine rich repeat containing 44 (LRRC44), mRNA.
SOCS3	6.60622	7.07344	0.0163139	1.38245	Homo sapiens suppressor of cytokine signaling 3 (SOCS3), mRNA.
SPDYA	5.94842	6.41648	0.00383649	1.38325	Homo sapiens speedy homolog A (Drosophila) (SPDYA), transcript variant 1, mRNA.
GTF2E1	6.76632	7.23583	0.00853269	1.38463	Homo sapiens general transcription factor IIE, polypeptide 1 (alpha subunit, 56kD) (GTF2E1), mRNA.
CST7	6.60704	7.07724	0.00423011	1.38531	Homo sapiens cystatin F (leukocystatin) (CST7), mRNA.
RIPK2	8.0493	8.5197	0.0186779	1.38549	Homo sapiens receptor-interacting serine-threonine kinase 2 (RIPK2), mRNA.
EVI2A	5.41798	5.88988	0.0148867	1.38693	Homo sapiens ecotropic viral integration site 2A (EVI2A), transcript variant 2, mRNA.
E2F3	8.76278	9.23501	0.0151638	1.38725	Homo sapiens E2F transcription factor 3 (E2F3), mRNA.
GDA	6.3348	6.80705	0.0195367	1.38727	Homo sapiens guanine deaminase (GDA), mRNA.
STAT4	7.12378	7.59624	0.000911701	1.38747	Homo sapiens signal transducer and activator of transcription 4 (STAT4), mRNA.
TSPAN32	5.40214	5.87532	0.0101001	1.38816	Homo sapiens tetraspanin 32 (TSPAN32), transcript variant 2, mRNA.
ACOX1	9.01119	9.48486	0.00190517	1.38864	Homo sapiens acyl-Coenzyme A oxidase 1, palmitoyl (ACOX1), transcript variant 2, mRNA.
CD84	6.52102	6.99563	0.000986926	1.38954	Homo sapiens CD84 molecule (CD84), mRNA.
CBWD5	8.52697	9.00222	0.0392779	1.39016	Homo sapiens COBW domain containing 5 (CBWD5), mRNA.
KIAA0748	5.73834	6.21456	0.0023618	1.39109	PREDICTED: Homo sapiens KIAA0748 gene product, transcript variant 2 (KIAA0748), mRNA.
TLR7	6.04142	6.51868	0.0256652	1.3921	Homo sapiens toll-like receptor 7 (TLR7), mRNA.
CYBB	7.75655	8.23395	0.0379576	1.39223	Homo sapiens cytochrome b-245, beta polypeptide (chronic granulomatous disease) (CYBB), mRNA.
B4GALT5	10.2364	10.7157	0.00794539	1.39414	Homo sapiens UDP-Gal:betaGlcNAc beta 1,4- galactosyltransferase, polypeptide 5 (B4GALT5), mRNA.
PTRH2	6.28689	6.76712	0.000372639	1.39497	Homo sapiens peptidyl-tRNA hydrolase 2 (PTRH2), nuclear gene encoding mitochondrial protein, mRNA.
RFFL	8.10058	8.58145	0.0042505	1.39558	Homo sapiens ring finger and FYVE-like domain containing 1 (RFFL), transcript variant 1, mRNA.
LMCD1	9.20501	9.68638	0.0200489	1.39607	Homo sapiens LIM and cysteine-rich domains 1 (LMCD1), mRNA.
PIK3CD	7.1437	7.62531	0.000786632	1.3963	Homo sapiens phosphoinositide-3-kinase, catalytic, delta polypeptide (PIK3CD), mRNA.
SLAMF7	13.0216	13.5038	0.0118957	1.39952	Homo sapiens SLAM family member 7 (SLAMF7), mRNA.
DPRXP4	6.54138	7.02631	0.000425823	1.40048	Homo sapiens divergent-paired related homeobox pseudogene 4 (DPRXP4) on chromosome 17.
MELK	5.75609	6.24202	0.0162433	1.40051	Homo sapiens maternal embryonic leucine zipper kinase (MELK), mRNA.
TNIK	6.14131	6.62726	0.026841	1.40155	Homo sapiens TRAF2 and NCK interacting kinase (TNIK), mRNA.
TRIB1	5.41318	5.9002	0.0114659	1.40327	Homo sapiens tribbles homolog 1 (Drosophila) (TRIB1), mRNA.
GPR177	9.90844	10.3972	0.00415528	1.4053	Homo sapiens G protein-coupled receptor 177 (GPR177), transcript variant 2, mRNA.
NR1H4	8.7414	9.23227	0.0343982	1.40655	Homo sapiens nuclear receptor subfamily 1, group H, member 4 (NR1H4), mRNA.
LAX1	8.96592	9.45809	0.0339137	1.40706	Homo sapiens lymphocyte transmembrane adaptor 1 (LAX1), mRNA.
SPRY1	6.12641	6.61909	0.000300279	1.40714	Homo sapiens sprouty homolog 1, antagonist of FGF signaling (Drosophila) (SPRY1), transcript variant 1, mRNA.
TLR1	9.6088	10.1016	0.0267459	1.4092	Homo sapiens toll-like receptor 1 (TLR1), mRNA.
GPR18	5.56359	6.05847	0.00323159	1.41092	Homo sapiens G protein-coupled receptor 18 (GPR18), transcript variant 2, mRNA.
SIGLEC5	4.91397	5.41061	6.2333e-05	1.41257	Homo sapiens sialic acid binding Ig-like lectin 5 (SIGLEC5), mRNA.
ARHGAP30	5.84213	6.34045	0.0215616	1.4144	Homo sapiens Rho GTPase activating protein 30 (ARHGAP30), transcript variant 2, mRNA.
HNMT	6.39056	6.89075	0.0227121	1.41488	Homo sapiens histamine N-methyltransferase (HNMT), transcript variant 2, mRNA.
GNA15	9.79716	10.2978	0.0489483	1.41523	Homo sapiens guanine nucleotide binding protein (G protein), alpha 15 (Gq class) (GNA15), mRNA.
CAP2	6.08786	6.5889	0.00952953	1.41537	Homo sapiens CAP, adenylate cyclase-associated protein, 2 (yeast) (CAP2), mRNA.
ARRDC4	8.87628	9.37746	0.0353036	1.41542	Homo sapiens arrestin domain containing 4 (ARRDC4), mRNA.
SH2D1A	7.02352	7.52475	0.0106151	1.41628	Homo sapiens SH2 domain protein 1A, Duncan's disease (lymphoproliferative syndrome) (SH2D1A), mRNA.
FCGR1A	6.96655	7.46866	0.0345681	1.4163	Homo sapiens Fc fragment of IgG, high affinity Ia, receptor (CD64) (FCGR1A), mRNA.
DBI	5.49916	6.00129	0.0152886	1.4164	Homo sapiens diazepam binding inhibitor (GABA receptor modulator, acyl-Coenzyme A binding protein) (DBI), transcript variant 2, mRNA.
LRMP	10.3744	10.8766	0.0317029	1.42001	Homo sapiens lymphoid-restricted membrane protein (LRMP), mRNA.
WIPF1	7.67221	8.17811	0.00253338	1.42134	Homo sapiens WAS/WASL interacting protein family, member 1 (WIPF1), transcript variant 2, mRNA.
MMP14	6.98601	7.49327	0.013108	1.42135	Homo sapiens matrix metallopeptidase 14 (membrane-inserted) (MMP14), mRNA.
SLC39A14	5.42215	5.92941	0.0315836	1.42163	Homo sapiens solute carrier family 39 (zinc transporter), member 14 (SLC39A14), mRNA.
RRAS2	8.50897	9.01652	0.0191385	1.42586	Homo sapiens related RAS viral (r-ras) oncogene homolog 2 (RRAS2), mRNA.
MESDC1	7.99817	8.51	0.024731	1.42592	Homo sapiens mesoderm development candidate 1 (MESDC1), mRNA.
HS.197143	6.11225	6.62414	0.000840979	1.42647	#N/A
BCHE	6.85712	7.36957	0.0427955	1.42881	Homo sapiens butyrylcholinesterase (BCHE), mRNA.
C21ORF58	6.26975	6.78456	0.00726888	1.42887	Homo sapiens chromosome 21 open reading frame 58 (C21orf58), transcript variant 2, mRNA.
FKBP1A	6.45386	6.96873	0.00182338	1.42923	Homo sapiens FK506 binding protein 1A, 12kDa (FKBP1A), transcript variant 12A, mRNA.
LOC641772	9.43015	9.94539	0.0221446	1.43078	PREDICTED: Homo sapiens hypothetical protein LOC641772, transcript variant 1 (LOC641772), mRNA.
SSFA2	5.95534	6.47214	0.0225712	1.4327	Homo sapiens sperm specific antigen 2 (SSFA2), mRNA.
LRRC33	7.33221	7.85095	0.00533416	1.43303	Homo sapiens leucine rich repeat containing 33 (LRRC33), mRNA.
NFIL3	6.96172	7.48079	0.0489192	1.43383	Homo sapiens nuclear factor, interleukin 3 regulated (NFIL3), mRNA.
TSPAN1	7.5714	8.09128	0.0426778	1.43503	Homo sapiens tetraspanin 1 (TSPAN1), mRNA.
ERBB3	9.71895	10.24	0.0151459	1.43607	Homo sapiens v-erb-b2 erythroblastic leukemia viral oncogene homolog 3 (avian) (ERBB3), transcript variant s, mRNA.
LST1	9.63674	10.1589	0.022889	1.43649	Homo sapiens leukocyte specific transcript 1 (LST1), transcript variant 1, mRNA.
TPSAB1	6.47656	6.9991	0.0377901	1.43785	Homo sapiens tryptase alpha/beta 1 (TPSAB1), mRNA.
TAC1	6.65224	7.17616	0.0282547	1.44457	Homo sapiens tachykinin, precursor 1 (substance K, substance P, neurokinin 1, neurokinin 2, neuromedin L, neurokinin alpha, neuropeptide K, neuropeptide gamma) (TAC1), transcript variant beta, mRNA.
HNRPH1	5.94334	6.47399	0.000236666	1.44458	Homo sapiens heterogeneous nuclear ribonucleoprotein H1 (H) (HNRPH1), mRNA.
SLC25A24	8.32058	8.85123	0.0105132	1.44558	Homo sapiens solute carrier family 25 (mitochondrial carrier; phosphate carrier), member 24 (SLC25A24), nuclear gene encoding mitochondrial protein, transcript variant 2, mRNA.
DUSP5	5.87823	6.40988	0.0030226	1.44803	Homo sapiens dual specificity phosphatase 5 (DUSP5), mRNA.
REG1B	8.13882	8.67291	0.00276474	1.44834	Homo sapiens regenerating islet-derived 1 beta (pancreatic stone protein, pancreatic thread protein) (REG1B), mRNA.
TXN	6.0129	6.5473	0.0380603	1.44843	Homo sapiens thioredoxin (TXN), mRNA.
CTNNB1	8.24624	8.78123	0.0450267	1.44893	PREDICTED: Homo sapiens catenin (cadherin-associated protein), beta 1, 88kDa (CTNNB1), mRNA.
CTSC	11.2063	11.7428	0.0352619	1.45041	Homo sapiens cathepsin C (CTSC), transcript variant 2, mRNA.
ENOSF1	10.4808	11.018	0.0288416	1.45109	Homo sapiens enolase superfamily member 1 (ENOSF1), mRNA.
RNF19A	7.3979	7.93693	0.00493924	1.453	Homo sapiens ring finger protein 19A (RNF19A), transcript variant 1, mRNA.
AOAH	5.78855	6.32918	0.0197418	1.45461	Homo sapiens acyloxyacyl hydrolase (neutrophil) (AOAH), mRNA.
CD86	5.79884	6.34103	0.0377618	1.45618	Homo sapiens CD86 antigen (CD28 antigen ligand 2, B7-2 antigen) (CD86), transcript variant 1, mRNA.
HIST1H4K	7.13911	7.68141	0.0126431	1.45629	Homo sapiens histone cluster 1, H4k (HIST1H4K), mRNA.
PLXDC2	8.42955	8.9727	0.00516461	1.45715	Homo sapiens plexin domain containing 2 (PLXDC2), mRNA.
TNFSF10	11.4337	11.978	0.0135718	1.45836	Homo sapiens tumor necrosis factor (ligand) superfamily, member 10 (TNFSF10), mRNA.
UGCG	9.76731	10.3117	0.0476966	1.45842	Homo sapiens UDP-glucose ceramide glucosyltransferase (UGCG), mRNA.
S100A13	6.33176	6.87772	0.018424	1.45998	Homo sapiens S100 calcium binding protein A13 (S100A13), transcript variant 5, mRNA.
LUM	7.35137	7.90173	0.0321105	1.46446	Homo sapiens lumican (LUM), mRNA.
HCK	7.1136	7.665	0.00678835	1.46551	Homo sapiens hemopoietic cell kinase (HCK), mRNA.
RNASE2	6.42282	6.97473	0.00639591	1.46603	Homo sapiens ribonuclease, RNase A family, 2 (liver, eosinophil-derived neurotoxin) (RNASE2), mRNA.
CR2	6.60507	7.15732	0.00821822	1.46637	Homo sapiens complement component (3d/Epstein Barr virus) receptor 2 (CR2), transcript variant 1, mRNA.
MAP7D2	6.8751	7.42815	0.0277555	1.46719	Homo sapiens MAP7 domain containing 2 (MAP7D2), mRNA.
FSTL1	9.1272	9.68091	0.00357493	1.46785	Homo sapiens follistatin-like 1 (FSTL1), mRNA.
NPY6R	5.52303	6.07817	0.0336874	1.46931	Homo sapiens neuropeptide Y receptor Y6 (pseudogene) (NPY6R) on chromosome 5.
CD6	5.70418	6.25984	0.0166156	1.46985	Homo sapiens CD6 molecule (CD6), mRNA.
CD44	7.21436	7.77115	0.0267358	1.471	Homo sapiens CD44 molecule (Indian blood group) (CD44), transcript variant 1, mRNA.
HLX	6.19334	6.75093	0.0125814	1.47181	Homo sapiens H2.0-like homeobox (HLX), mRNA.
WTAP	7.52125	8.08018	0.00110846	1.47317	Homo sapiens Wilms tumor 1 associated protein (WTAP), transcript variant 3, mRNA.
MXD1	7.00247	7.56232	0.0074092	1.47411	Homo sapiens MAX dimerization protein 1 (MXD1), mRNA.
LOC653895	6.85467	7.41781	0.023554	1.47748	PREDICTED: Homo sapiens similar to protein geranylgeranyltransferase type I, beta subunit (LOC653895), mRNA.
LOC642252	7.2646	7.82837	0.0425813	1.47813	PREDICTED: Homo sapiens similar to Homogentisate 1,2-dioxygenase (Homogentisicase) (Homogentisate oxygenase) (Homogentisic acid oxidase), transcript variant 6 (LOC642252), mRNA.
HBEGF	7.44294	8.00729	0.0302337	1.47873	Homo sapiens heparin-binding EGF-like growth factor (HBEGF), mRNA.
MNDA	6.44594	7.01214	0.00450491	1.48062	Homo sapiens myeloid cell nuclear differentiation antigen (MNDA), mRNA.
EBI2	6.82127	7.38855	0.0237107	1.48172	Homo sapiens Epstein-Barr virus induced gene 2 (lymphocyte-specific G protein-coupled receptor) (EBI2), mRNA.
SASH3	5.97861	6.55047	0.0197856	1.48644	Homo sapiens SAM and SH3 domain containing 3 (SASH3), mRNA.
UGP2	8.01217	8.58429	0.0160909	1.48671	Homo sapiens UDP-glucose pyrophosphorylase 2 (UGP2), transcript variant 1, mRNA.
C20ORF112	5.56554	6.13942	0.00412501	1.48852	Homo sapiens chromosome 20 open reading frame 112 (C20orf112), mRNA.
SLC7A8	5.12566	5.70166	0.0219453	1.49071	Homo sapiens solute carrier family 7 (cationic amino acid transporter, y+ system), member 8 (SLC7A8), transcript variant 1, mRNA.
CD68	10.4852	11.0676	0.0201306	1.49733	Homo sapiens CD68 antigen (CD68), mRNA.
C6ORF115	9.79725	10.3807	0.0141156	1.49838	Homo sapiens chromosome 6 open reading frame 115 (C6orf115), mRNA.
FPR1	6.66299	7.24716	0.022596	1.49918	Homo sapiens formyl peptide receptor 1 (FPR1), mRNA.
DOCK2	7.62813	8.21266	0.0121052	1.49955	Homo sapiens dedicator of cytokinesis 2 (DOCK2), mRNA.
ETV2	5.87154	6.45817	0.00406156	1.50174	Homo sapiens ets variant gene 2 (ETV2), mRNA.
KLRB1	7.27044	7.85862	0.00976334	1.50335	Homo sapiens killer cell lectin-like receptor subfamily B, member 1 (KLRB1), mRNA.
PLA2G7	6.23868	6.82688	0.00349501	1.50337	Homo sapiens phospholipase A2, group VII (platelet-activating factor acetylhydrolase, plasma) (PLA2G7), mRNA.
CFB	10.9215	11.5105	0.0484653	1.50423	Homo sapiens complement factor B (CFB), mRNA.
FCGR2A	7.69728	8.28655	0.0128788	1.50449	Homo sapiens Fc fragment of IgG, low affinity IIa, receptor (CD32) (FCGR2A), mRNA.
OBFC2A	8.89166	9.48202	0.0306968	1.50562	Homo sapiens oligonucleotide/oligosaccharide-binding fold containing 2A (OBFC2A), mRNA.
CD33	5.71911	6.30984	0.0284808	1.50602	Homo sapiens CD33 molecule (CD33), transcript variant 1, mRNA.
TNFRSF11B	8.92886	9.51975	0.0232385	1.50618	Homo sapiens tumor necrosis factor receptor superfamily, member 11b (osteoprotegerin) (TNFRSF11B), mRNA.
CD69	5.72169	6.31499	0.0331211	1.50869	Homo sapiens CD69 molecule (CD69), mRNA.
CENTA2	8.16086	8.75762	0.0306322	1.51232	Homo sapiens centaurin, alpha 2 (CENTA2), mRNA.
CD37	5.79046	6.3887	0.0477162	1.51387	Homo sapiens CD37 molecule (CD37), transcript variant 1, mRNA.
UBE2C	6.3625	6.96171	0.0114986	1.51489	Homo sapiens ubiquitin-conjugating enzyme E2C (UBE2C), transcript variant 3, mRNA.
MAD1L1	6.62843	7.22791	0.0338895	1.51517	Homo sapiens MAD1 mitotic arrest deficient-like 1 (yeast) (MAD1L1), transcript variant 2, mRNA.
SULF1	7.74723	8.34819	0.0369151	1.51673	Homo sapiens sulfatase 1 (SULF1), mRNA.
DAB2	12.078	12.6791	0.0184556	1.51688	Homo sapiens disabled homolog 2, mitogen-responsive phosphoprotein (Drosophila) (DAB2), mRNA.
MGC87042	7.68397	8.28564	0.0199203	1.51747	PREDICTED: Homo sapiens similar to Six transmembrane epithelial antigen of prostate (MGC87042), mRNA.
GMFG	8.81768	9.42141	0.00265338	1.51964	Homo sapiens glia maturation factor, gamma (GMFG), mRNA.
ANXA1	10.3937	10.9985	0.0147578	1.52078	Homo sapiens annexin A1 (ANXA1), mRNA.
NR3C1	5.47097	6.07778	0.0222208	1.52288	Homo sapiens nuclear receptor subfamily 3, group C, member 1 (glucocorticoid receptor) (NR3C1), transcript variant 6, mRNA.
PIM2	7.03158	7.63861	0.0306922	1.52312	Homo sapiens pim-2 oncogene (PIM2), mRNA.
DNAJC12	6.04836	6.66801	0.00910885	1.5365	Homo sapiens DnaJ (Hsp40) homolog, subfamily C, member 12 (DNAJC12), transcript variant 1, mRNA.
EIF4G2	7.21686	7.83958	0.027279	1.53977	Homo sapiens eukaryotic translation initiation factor 4 gamma, 2 (EIF4G2), transcript variant 1, mRNA.
FUT4	6.40572	7.02908	0.0499507	1.54045	Homo sapiens fucosyltransferase 4 (alpha (1,3) fucosyltransferase, myeloid-specific) (FUT4), mRNA.
PDE4B	6.27785	6.90334	0.00956206	1.54274	Homo sapiens phosphodiesterase 4B, cAMP-specific (phosphodiesterase E4 dunce homolog, Drosophila) (PDE4B), transcript variant a, mRNA.
CCR2	6.51281	7.13842	0.000632557	1.54287	Homo sapiens chemokine (C-C motif) receptor 2 (CCR2), transcript variant B, mRNA.
ANKRD29	6.29374	6.9217	0.0287048	1.54538	Homo sapiens ankyrin repeat domain 29 (ANKRD29), mRNA.
HS.537004	9.06296	9.69117	0.0229803	1.54565	#N/A
CPEB4	7.66229	8.29075	0.0276259	1.54592	Homo sapiens cytoplasmic polyadenylation element binding protein 4 (CPEB4), mRNA.
CFH	8.27693	8.90758	0.0263092	1.54826	Homo sapiens complement factor H (CFH), transcript variant 2, mRNA.
HSD17B11	9.48822	10.1227	0.0123269	1.55234	Homo sapiens hydroxysteroid (17-beta) dehydrogenase 11 (HSD17B11), mRNA.
STT3B	6.85936	7.49391	0.00797845	1.55245	Homo sapiens STT3, subunit of the oligosaccharyltransferase complex, homolog B (S. cerevisiae) (STT3B), mRNA.
PDE3B	5.46143	6.0968	0.00177549	1.55334	Homo sapiens phosphodiesterase 3B, cGMP-inhibited (PDE3B), mRNA.
C5ORF29	5.54633	6.18271	0.0171408	1.55443	Homo sapiens chromosome 5 open reading frame 29 (C5orf29), mRNA.
EPB41L3	9.59539	10.2319	0.0387797	1.55452	Homo sapiens erythrocyte membrane protein band 4.1-like 3 (EPB41L3), mRNA.
RGS18	5.99759	6.63517	0.025858	1.55572	Homo sapiens regulator of G-protein signaling 18 (RGS18), mRNA.
TM4SF4	6.04173	6.6812	0.049216	1.55776	Homo sapiens transmembrane 4 L six family member 4 (TM4SF4), mRNA.
WAS	8.48336	9.123	0.0278226	1.55795	Homo sapiens Wiskott-Aldrich syndrome (eczema-thrombocytopenia) (WAS), mRNA.
FPR3	6.67069	7.31229	0.0476344	1.56005	Homo sapiens formyl peptide receptor 3 (FPR3), mRNA.
CD8A	7.44613	8.09473	0.0198122	1.56765	Homo sapiens CD8a molecule (CD8A), transcript variant 2, mRNA.
IRF8	8.44276	9.09296	0.0324961	1.56939	Homo sapiens interferon regulatory factor 8 (IRF8), mRNA.
CCL5	9.48167	10.1362	0.0306588	1.57412	Homo sapiens chemokine (C-C motif) ligand 5 (CCL5), mRNA.
CKS2	8.80939	9.46596	0.0203977	1.57634	Homo sapiens CDC28 protein kinase regulatory subunit 2 (CKS2), mRNA.
NUSAP1	6.51125	7.16915	0.0242957	1.57779	Homo sapiens nucleolar and spindle associated protein 1 (NUSAP1), transcript variant 2, mRNA.
CD2	7.31982	7.97944	0.016063	1.57967	Homo sapiens CD2 molecule (CD2), mRNA.
BCL3	8.2726	8.93461	0.0110794	1.58228	Homo sapiens B-cell CLL/lymphoma 3 (BCL3), mRNA.
CD1D	5.65104	6.31521	0.0157971	1.58466	Homo sapiens CD1d molecule (CD1D), mRNA.
TMEM200A	8.59043	9.2554	0.0176085	1.58554	Homo sapiens transmembrane protein 200A (TMEM200A), mRNA.
RUNX3	7.1265	7.80007	0.00208378	1.59501	Homo sapiens runt-related transcription factor 3 (RUNX3), transcript variant 2, mRNA.
WASPIP	7.08574	7.76118	0.00921563	1.59709	Homo sapiens Wiskott-Aldrich syndrome protein interacting protein (WASPIP), mRNA.
FOLR2	7.38387	8.06112	0.0312936	1.59909	Homo sapiens folate receptor 2 (fetal) (FOLR2), mRNA.
DSEL	6.24907	6.92929	0.0325241	1.60239	Homo sapiens dermatan sulfate epimerase-like (DSEL), mRNA.
AMICA1	6.26088	6.94575	0.00727551	1.60755	Homo sapiens adhesion molecule, interacts with CXADR antigen 1 (AMICA1), mRNA.
RGN	8.23011	8.9167	0.0455238	1.60947	Homo sapiens regucalcin (senescence marker protein-30) (RGN), transcript variant 2, mRNA.
LOC401233	5.14978	5.83824	0.018713	1.61157	Homo sapiens similar to HIV TAT specific factor 1; cofactor required for Tat activation of HIV-1 transcription (LOC401233), mRNA.
ENPEP	6.50824	7.19719	0.000957165	1.61211	Homo sapiens glutamyl aminopeptidase (aminopeptidase A) (ENPEP), mRNA.
AIF1	9.60238	10.2936	0.0100898	1.61465	Homo sapiens allograft inflammatory factor 1 (AIF1), transcript variant 3, mRNA.
HCLS1	8.5555	9.24688	0.0426561	1.61483	Homo sapiens hematopoietic cell-specific Lyn substrate 1 (HCLS1), mRNA.
LCP1	9.37506	10.0716	0.0176625	1.6206	Homo sapiens lymphocyte cytosolic protein 1 (L-plastin) (LCP1), mRNA.
FCER1A	6.28705	6.98525	0.0338272	1.62248	Homo sapiens Fc fragment of IgE, high affinity I, receptor for; alpha polypeptide (FCER1A), mRNA.
BTK	6.20641	6.90633	0.0104291	1.62442	Homo sapiens Bruton agammaglobulinemia tyrosine kinase (BTK), mRNA.
CPA3	6.33136	7.0322	0.0276941	1.62545	Homo sapiens carboxypeptidase A3 (mast cell) (CPA3), mRNA.
PARVG	5.96905	6.67097	0.0225932	1.62666	Homo sapiens parvin, gamma (PARVG), mRNA.
TYROBP	9.93564	10.6403	0.0477706	1.62971	Homo sapiens TYRO protein tyrosine kinase binding protein (TYROBP), transcript variant 1, mRNA.
TBC1D10C	6.01433	6.72072	0.0154257	1.63171	Homo sapiens TBC1 domain family, member 10C (TBC1D10C), mRNA.
RAC2	8.58686	9.2964	0.0363151	1.63528	Homo sapiens ras-related C3 botulinum toxin substrate 2 (rho family, small GTP binding protein Rac2) (RAC2), mRNA.
EFEMP1	9.99206	10.7026	0.0329255	1.63636	Homo sapiens EGF-containing fibulin-like extracellular matrix protein 1 (EFEMP1), transcript variant 2, mRNA.
LOC401845	6.43128	7.14309	0.0341534	1.63786	PREDICTED: Homo sapiens similar to Ig heavy chain V-II region SESS precursor (LOC401845), mRNA.
LYZ	5.49427	6.20637	0.0112237	1.63819	Homo sapiens lysozyme (renal amyloidosis) (LYZ), mRNA.
CD79A	6.83259	7.54474	0.0181574	1.63825	Homo sapiens CD79a molecule, immunoglobulin-associated alpha (CD79A), transcript variant 1, mRNA.
CXCL14	11.0198	11.7326	0.0213231	1.63902	Homo sapiens chemokine (C-X-C motif) ligand 14 (CXCL14), mRNA.
ITGB2	10.4628	11.1776	0.0153786	1.64132	Homo sapiens integrin, beta 2 (complement component 3 receptor 3 and 4 subunit) (ITGB2), mRNA.
STX11	5.74531	6.46268	0.00502123	1.64418	Homo sapiens syntaxin 11 (STX11), mRNA.
AMACR	8.30756	9.02681	0.0139846	1.64632	Homo sapiens alpha-methylacyl-CoA racemase (AMACR), transcript variant 1, mRNA.
PROS1	10.7343	11.4543	0.0107123	1.64717	Homo sapiens protein S (alpha) (PROS1), mRNA.
CD247	6.23273	6.95914	0.0206482	1.65452	Homo sapiens CD247 molecule (CD247), transcript variant 1, mRNA.
IL1B	5.22814	5.95546	0.00724232	1.65556	Homo sapiens interleukin 1, beta (IL1B), mRNA.
HPR	5.92092	6.649	0.0440839	1.65643	Homo sapiens haptoglobin-related protein (HPR), mRNA.
PSCD4	6.68779	7.4166	0.0192498	1.65727	Homo sapiens pleckstrin homology, Sec7 and coiled-coil domains 4 (PSCD4), mRNA.
CCR1	6.88367	7.61684	0.00191889	1.66228	Homo sapiens chemokine (C-C motif) receptor 1 (CCR1), mRNA.
CREB5	8.44642	9.18189	0.016032	1.66494	Homo sapiens cAMP responsive element binding protein 5 (CREB5), transcript variant 1, mRNA.
SEZ6L2	6.84882	7.58505	0.016872	1.66582	Homo sapiens seizure related 6 homolog (mouse)-like 2 (SEZ6L2), transcript variant 2, mRNA.
BNC2	7.22273	7.95952	0.0250008	1.66646	Homo sapiens basonuclin 2 (BNC2), mRNA.
ADFP	10.8588	11.5962	0.0125783	1.66715	Homo sapiens adipose differentiation-related protein (ADFP), mRNA.
FYB	7.63255	8.3812	0.00275423	1.68022	Homo sapiens FYN binding protein (FYB-120/130) (FYB), transcript variant 1, mRNA.
ADAMTS1	8.78813	9.54137	0.0129083	1.68558	Homo sapiens ADAM metallopeptidase with thrombospondin type 1 motif, 1 (ADAMTS1), mRNA.
CXCL6	6.31592	7.06993	0.0414371	1.68648	Homo sapiens chemokine (C-X-C motif) ligand 6 (granulocyte chemotactic protein 2) (CXCL6), mRNA.
NCKAP1L	6.32001	7.07761	0.00683703	1.69068	Homo sapiens NCK-associated protein 1-like (NCKAP1L), mRNA.
HS.534427	7.15015	7.91362	0.0136928	1.69757	#N/A
PLTP	10.0201	10.7838	0.0176736	1.69782	Homo sapiens phospholipid transfer protein (PLTP), transcript variant 1, mRNA.
IL8	7.04218	7.81484	0.0288474	1.70842	Homo sapiens interleukin 8 (IL8), mRNA.
GLIPR1	6.20415	6.98363	0.0205774	1.71651	Homo sapiens GLI pathogenesis-related 1 (glioma) (GLIPR1), mRNA.
ARNTL	5.8913	6.67191	0.0206368	1.71785	Homo sapiens aryl hydrocarbon receptor nuclear translocator-like (ARNTL), transcript variant 3, mRNA.
REEP1	6.30181	7.09166	0.0134033	1.7289	Homo sapiens receptor accessory protein 1 (REEP1), mRNA.
P2RY5	8.18093	8.9717	0.00143356	1.73001	Homo sapiens purinergic receptor P2Y, G-protein coupled, 5 (P2RY5), mRNA.
PTPRCAP	5.88246	6.68318	0.0110609	1.74197	Homo sapiens protein tyrosine phosphatase, receptor type, C-associated protein (PTPRCAP), mRNA.
SULF2	7.15155	7.95473	0.0411992	1.74494	Homo sapiens sulfatase 2 (SULF2), transcript variant 1, mRNA.
HS.554324	7.03649	7.84296	0.00525139	1.74893	#N/A
COL8A1	7.78412	8.60518	0.00282119	1.7667	Homo sapiens collagen, type VIII, alpha 1 (COL8A1), transcript variant 2, mRNA.
C6	7.33805	8.16249	0.0172414	1.77085	Homo sapiens complement component 6 (C6), mRNA.
SELE	6.15107	6.98147	0.022892	1.77818	Homo sapiens selectin E (endothelial adhesion molecule 1) (SELE), mRNA.
PAPLN	9.40875	10.2436	0.0190729	1.78361	Homo sapiens papilin, proteoglycan-like sulfated glycoprotein (PAPLN), mRNA.
ENPP3	7.08315	7.92527	0.0432337	1.79267	Homo sapiens ectonucleotide pyrophosphatase/phosphodiesterase 3 (ENPP3), mRNA.
SLC13A1	9.60637	10.4517	0.0344571	1.79669	Homo sapiens solute carrier family 13 (sodium/sulfate symporters), member 1 (SLC13A1), mRNA.
AQP9	5.72676	6.57304	0.0355624	1.79786	Homo sapiens aquaporin 9 (AQP9), mRNA.
PTGDS	8.81292	9.6619	0.0231439	1.80122	Homo sapiens prostaglandin D2 synthase 21kDa (brain) (PTGDS), mRNA.
IL10RA	5.91604	6.77053	0.000568713	1.80812	Homo sapiens interleukin 10 receptor, alpha (IL10RA), mRNA.
LTC4S	6.58592	7.44073	0.00641259	1.80853	Homo sapiens leukotriene C4 synthase (LTC4S), mRNA.
EVI2B	7.42038	8.29313	0.00618598	1.83115	Homo sapiens ecotropic viral integration site 2B (EVI2B), mRNA.
PIGR	10.4116	11.3033	0.0403515	1.85535	Homo sapiens polymeric immunoglobulin receptor (PIGR), mRNA.
HMOX1	9.458	10.3524	0.0268309	1.85882	Homo sapiens heme oxygenase (decycling) 1 (HMOX1), mRNA.
GLDC	10.6279	11.5226	0.0319973	1.85916	Homo sapiens glycine dehydrogenase (decarboxylating) (GLDC), mRNA.
CD3D	6.75795	7.65497	0.0324887	1.86221	Homo sapiens CD3d molecule, delta (CD3-TCR complex) (CD3D), transcript variant 1, mRNA.
GZMK	7.29727	8.19565	0.0161327	1.86397	Homo sapiens granzyme K (granzyme 3; tryptase II) (GZMK), mRNA.
MS4A6A	8.5026	9.4066	0.0304308	1.87124	Homo sapiens membrane-spanning 4-domains, subfamily A, member 6A (MS4A6A), transcript variant 3, mRNA.
CD163	8.60905	9.51343	0.0354561	1.87174	Homo sapiens CD163 molecule (CD163), transcript variant 2, mRNA.
GZMA	7.5302	8.43585	0.0198307	1.87338	Homo sapiens granzyme A (granzyme 1, cytotoxic T-lymphocyte-associated serine esterase 3) (GZMA), mRNA.
CCL21	6.85762	7.76554	0.0390792	1.87634	Homo sapiens chemokine (C-C motif) ligand 21 (CCL21), mRNA.
CXCL1	6.21918	7.12831	0.0216061	1.8779	Homo sapiens chemokine (C-X-C motif) ligand 1 (melanoma growth stimulating activity, alpha) (CXCL1), mRNA.
UBD	8.49236	9.41326	0.0165632	1.8933	Homo sapiens ubiquitin D (UBD), mRNA.
ADM	10.0567	10.9928	0.0330015	1.91332	Homo sapiens adrenomedullin (ADM), mRNA.
SUCNR1	8.56866	9.50519	0.0180676	1.91391	Homo sapiens succinate receptor 1 (SUCNR1), mRNA.
GJB2	8.27256	9.20986	0.0221103	1.91495	Homo sapiens gap junction protein, beta 2, 26kDa (GJB2), mRNA.
SOX9	7.83666	8.77462	0.00709665	1.91582	Homo sapiens SRY (sex determining region Y)-box 9 (campomelic dysplasia, autosomal sex-reversal) (SOX9), mRNA.
DHRS9	5.86602	6.80672	0.00457929	1.91946	Homo sapiens dehydrogenase/reductase (SDR family) member 9 (DHRS9), transcript variant 1, mRNA.
PLEK	7.27284	8.2208	0.0168028	1.92914	Homo sapiens pleckstrin (PLEK), mRNA.
ADAMDEC1	5.78076	6.73295	0.0200525	1.93482	Homo sapiens ADAM-like, decysin 1 (ADAMDEC1), mRNA.
FCN1	7.31336	8.26915	0.023373	1.93964	Homo sapiens ficolin (collagen/fibrinogen domain containing) 1 (FCN1), mRNA.
C2	7.19769	8.15903	0.00486969	1.94711	Homo sapiens complement component 2 (C2), mRNA.
CD52	8.30787	9.27924	0.00277627	1.9607	Homo sapiens CD52 molecule (CD52), mRNA.
ADH6	6.47044	7.44786	0.00909304	1.96894	Homo sapiens alcohol dehydrogenase 6 (class V) (ADH6), mRNA.
SLC47A2	11.059	12.0524	0.0450508	1.9909	Homo sapiens solute carrier family 47, member 2 (SLC47A2), transcript variant 1, mRNA.
ACP5	9.1342	10.1284	0.0398015	1.99194	Homo sapiens acid phosphatase 5, tartrate resistant (ACP5), mRNA.
HS.133181	9.8863	10.8894	0.0168318	2.00436	#N/A
CX3CR1	6.37984	7.38377	0.00512098	2.00546	Homo sapiens chemokine (C-X3-C motif) receptor 1 (CX3CR1), mRNA.
LOC649210	6.35128	7.3553	0.0121196	2.00559	PREDICTED: Homo sapiens similar to Ig lambda chain V region 4A precursor (LOC649210), mRNA.
CD48	6.52336	7.53934	0.0263621	2.02227	Homo sapiens CD48 molecule (CD48), mRNA.
LOC731682	6.27501	7.30032	0.0193733	2.0354	PREDICTED: Homo sapiens similar to HLA class II histocompatibility antigen, DQ(1) alpha chain precursor (DC-4 alpha chain) (LOC731682), mRNA.
VCAM1	11.6599	12.6856	0.032507	2.03591	Homo sapiens vascular cell adhesion molecule 1 (VCAM1), transcript variant 1, mRNA.
CPN2	8.56837	9.60242	0.04968	2.04777	PREDICTED: Homo sapiens carboxypeptidase N, polypeptide 2, 83kD (CPN2), mRNA.
HLA-DRB4	6.99519	8.03032	0.0244616	2.0493	Homo sapiens major histocompatibility complex, class II, DR beta 4 (HLA-DRB4), mRNA.
FCER1G	8.37784	9.42896	0.0147095	2.07213	Homo sapiens Fc fragment of IgE, high affinity I, receptor for; gamma polypeptide (FCER1G), mRNA.
NKAIN4	6.25923	7.31367	0.0268261	2.0769	Homo sapiens Na+/K+ transporting ATPase interacting 4 (NKAIN4), mRNA.
S100A1	9.18083	10.2449	0.0242916	2.09081	Homo sapiens S100 calcium binding protein A1 (S100A1), mRNA.
ANXA13	6.12736	7.27543	0.000372066	2.21617	Homo sapiens annexin A13 (ANXA13), transcript variant 1, mRNA.
CDH6	9.29067	10.4428	0.0171809	2.22236	Homo sapiens cadherin 6, type 2, K-cadherin (fetal kidney) (CDH6), mRNA.
F13A1	7.39346	8.55176	0.0253537	2.23194	Homo sapiens coagulation factor XIII, A1 polypeptide (F13A1), mRNA.
OLR1	7.05567	8.21861	0.0421239	2.23913	Homo sapiens oxidized low density lipoprotein (lectin-like) receptor 1 (OLR1), mRNA.
MGST1	10.5424	11.7531	0.039241	2.31455	Homo sapiens microsomal glutathione S-transferase 1 (MGST1), transcript variant 1d, mRNA.
LOC649143	9.30428	10.5213	0.0198862	2.32465	PREDICTED: Homo sapiens similar to HLA class II histocompatibility antigen, DRB1-9 beta chain precursor (MHC class I antigen DRB1*9) (DR-9) (DR9), transcript variant 2 (LOC649143), mRNA.
FGA	6.21448	7.43158	0.0155307	2.32479	Homo sapiens fibrinogen alpha chain (FGA), transcript variant alpha-E, mRNA.
FGB	6.4517	7.67255	0.0386674	2.33085	Homo sapiens fibrinogen beta chain (FGB), mRNA.
VNN1	6.30651	7.55953	0.00618489	2.38339	Homo sapiens vanin 1 (VNN1), mRNA.
PCK1	9.53671	10.8206	0.0407507	2.43499	Homo sapiens phosphoenolpyruvate carboxykinase 1 (soluble) (PCK1), mRNA.
CYP4F3	9.31061	10.5985	0.0376296	2.44173	Homo sapiens cytochrome P450, family 4, subfamily F, polypeptide 3 (CYP4F3), mRNA.
S100A8	8.06179	9.4137	0.00954045	2.55249	Homo sapiens S100 calcium binding protein A8 (S100A8), mRNA.
S100A9	8.52856	9.91339	0.0109052	2.61141	Homo sapiens S100 calcium binding protein A9 (calgranulin B) (S100A9), mRNA.
IGJ	7.29228	8.79062	0.0150604	2.82517	Homo sapiens immunoglobulin J polypeptide, linker protein for immunoglobulin alpha and mu polypeptides (IGJ), mRNA.
LOC652694	8.80263	10.3086	0.0403124	2.84012	PREDICTED: Homo sapiens similar to Ig kappa chain V-I region HK102 precursor (LOC652694), mRNA.
LOC652493	9.9563	11.4694	0.0479061	2.85416	PREDICTED: Homo sapiens similar to Ig kappa chain V-I region HK102 precursor (LOC652493), mRNA.
LOC647450	9.64124	11.1997	0.0342143	2.94547	PREDICTED: Homo sapiens similar to Ig kappa chain V-I region HK101 precursor (LOC647450), mRNA.
GSTA2	10.3739	11.9872	0.0465901	3.05952	Homo sapiens glutathione S-transferase A2 (GSTA2), mRNA.
GSTA1	10.2098	11.8451	0.047803	3.10652	Homo sapiens glutathione S-transferase A1 (GSTA1), mRNA.
SLC17A3	9.91453	11.6537	0.0419194	3.33835	Homo sapiens solute carrier family 17 (sodium phosphate), member 3 (SLC17A3), transcript variant 1, mRNA.
PAH	9.70261	11.5311	0.0389483	3.55159	Homo sapiens phenylalanine hydroxylase (PAH), mRNA.
FGG	5.2039	7.19093	0.00644307	3.9642	Homo sapiens fibrinogen gamma chain (FGG), transcript variant gamma-A, mRNA.

## Sheet: Table S2
Table S2. Enriched protein classification of differentially expressed genes. The biological functional annotation analysis of DEG using PANTER protein functional class analysis tools
Refractory LN
Functional annotation	number of gene	p-value	gene list
up-regulated transcripts
defense/immunity protein	41	< 0.0001	KLRB1, MSR1, OSCAR, CLEC4A, CD2, CD79A, CCR2, CR2, VCAM1, CX3CR1, HLA-DRB4, CD69, CFH, CD3G, CD1D, CD3D, PLTP, CD300A, IL10RA, SELE, COL8A1, SIGLEC5, C6, CD84, HPR, OLR1, CD33, PIGR, SEZ6L2, CHL1, CCR1, CD4, CD48, HS.197143, CLEC10A, C2, GLIPR1, SLAMF7, CLEC2B, CD8A, CFB
immunoglobulin receptor superfamily	23	< 0.0001	OSCAR, CLEC4A, CD2, VCAM1, CD79A, CCR2, CX3CR1, CD300A, CD3G, CD1D, CD3D, SIGLEC5, CD84, CD33, CCR1, PIGR, CD4, CHL1, CD48, HS.197143, CLEC10A, CD8A, SLAMF7
receptor	70	< 0.0001	NPY6R, ITGB2, OSCAR, CLEC4A, KLRB1, TNFRSF11B, MSR1, FZD5, LUM, CD2, CD37, CCR2, CR2, TLR1, CD79A, VCAM1, CYSLTR1, PIM2, TPSAB1, XPR1, CX3CR1, CPN2, NR1H4, CD6, CD69, CD3G, CD3D, CD300A, COL8A1, CFH, CD1D, TSPAN32, IL10RA, SELE, SIGLEC5, FPR3, C6, TSPAN1, GZMK, NRP1, CD84, NR3C1, OLR1, CD33, LRRC48, SUCNR1, FPR1, HPR, CD163, GPR18, PIGR, CHL1, MS4A6A, CD48, HS.197143, SEZ6L2, CCR1, PTPRE, CD4, FA…
cytokine receptor	26	< 0.0001	TNFRSF11B, OSCAR, CLEC4A, CD2, CD79A, CCR2, VCAM1, CX3CR1, CD3G, CD1D, CD3D, CD300A, IL10RA, SIGLEC5, CD84, CD33, PIGR, CHL1, CCR1, CD4, FAS, CD48, HS.197143, CLEC10A, SLAMF7, CD8A
cell adhesion molecule	35	< 0.0001	ITGB2, CDH6, CLEC4A, CD2, CD37, CCR2, CR2, VCAM1, FCGR2A, CX3CR1, CFH, CLSTN3, TSPAN32, AMICA1, SELE, COL8A1, SIGLEC5, C6, TSPAN1, NRP1, CD84, CD33, MESDC1, SEZ6L2, CHL1, FCGR1A, CCR1, CTNNB1, CD48, HS.197143, CLEC10A, C2, SLAMF7, FCER1A, CFB
signaling molecule	46	< 0.0001	KLRB1, FZD5, CD2, DAB2, SESTD1, CD37, FCN1, CXCL6, REG1B, CXCL1, ADM, S100A13, TPSAB1, FGG, IL1B, CD69, S100A8, TSPAN32, SIGLEC5, CCL5, TSPAN1, CCL21, GZMK, IL8, NRP1, CD84, GMFG, HPR, SOCS3, PDGFD, OLR1, TAC1, CD33, FGB, ETV2, S100A9, HBEGF, TNFSF10, CTNNB1, SPRY1, CD48, SLAMF7, FGA, S100A1, GZMA, CLEC2B
down-regulated transcripts
tight junction	7	< 0.0001	TJP3, PARD6A, CLDN15, CLDN8, CLDN5, OCLN, CLDN19
cell junction protein	11	< 0.0001	TJP3, PARD6A, CLDN15, MYO3B, CLDN8, CDK5RAP2, CLDN5, OCLN, CLDN19, CDH13, MYO9A
transferase	6	0.00271	GRK4, PRKCQ, KLC3, PDXK, STC1, CHST12
phosphatase activator	1	0.0130	PPP2R4
transcription cofactor	7	0.0119	PER3, PER1, NLRP1, UBAC2, OCLN, CARD8, NLRP2
transporter	21	0.0279	SLC38A2, AQP2, TRPV6, FXYD2, KCNQ1, SLC25A35, AQP3, ABCA13, SLCO3A1, SLC6A9, COL4A4, SLC4A11, SLC5A3, CACNA1H, ATP6V0A4, GABRA2, SVOP, APOLD1, SVOPL, SLC29A4, FXYD6
Loss of kidney function
Functional annotation	number of gene	p-value	gene list
up-regulated transcripts
extracellular matrix structural protein	8	< 0.0001	COL3A1, COL18A1, COL27A1, COL8A1, COL16A1, COL6A2, COL1A2, STAB1
surfactant	7	< 0.0001	COL3A1, COL18A1, COL27A1, COL8A1, COL16A1, COL6A2, COL1A2
extracellular matrix protein	11	< 0.0001	COL3A1, LRIT2, COL18A1, COL27A1, COL8A1, COL16A1, SDC4, COL6A2, KERA, COL1A2, STAB1
antibacterial response protein	7	< 0.0001	COL3A1, COL18A1, COL27A1, COL8A1, COL16A1, COL6A2, COL1A2
cytokine	7	0.00108	TNFSF14, SOCS5, CCL15, CCL23, CSF2RA, TNFSF15, IL10
DNA strand-pairing protein	2	0.00149	XRCC2, DMC1
down-regulated transcripts
cytokine	6	< 0.0001	IL1RN,CCL4L1,LEPR,IL17B,OVOS2,CSF2
nucleotidyltransferase	3	0.00445	GMPPB, OAS1, NMNAT3
oxidoreductase	9	0.00273	P4HA1, NXNL2, CNTNAP3, ADH1C, RDH10, TXNDC2, LOXL1, RFESD, PBLD
interleukin superfamily	2	0.0125	IL1RN,IL17B
signaling molecule	11	0.0151	IL1RN, CCL4L1, ELMOD1, UNC93A, LEPR, NGF, POMC, CNTNAP3, IL17B, OVOS2, CSF2
microtubule family cytoskeletal protein	4	0.0236	DNAI2, SPAG4, KIF13A, DYNLRB2

## Sheet: Table S3
Table S3. KEGG Pathway enrichment analysis of differentially expressed genes obtained through DAVID web tool. Enriched KEGG Pathway annotations are reported by DAVID server with default setting
Refractory LN
Pathway term	Count	P-Value	Gene list
up-regulated transcripts
Hematopoietic cell lineage	14	<0.0001	CD3G, CR2, CD3D, CD8A, CD3E, CD1D, CD37, CD44, FCGR1A, CD33, CD2, HLA-DRB4, IL1B, CD4
Complement and coagulation cascades	11	<0.0001	FGG, CR2, FGA, CFB, FGB, C6, F13A1, CFH, C2, PROS1, C8G
Primary immunodeficiency	7	<0.0001	PTPRC, CD8A, CD3D, CD3E, CD4, CD79A, BTK
Systemic lupus erythematosus	11	0.00139	HIST1H2AB, TROVE2, CD86, HIST1H4K, FCGR2B, C6, FCGR1A, HLA-DRB4, FCGR2A, C2, C8G
Chemokine signaling pathway	15	0.00311366	CXCL1, FGR, IL8, HCK, CCR1, PIK3CD, CXCL6, CCL5, WAS, DOCK2, CXCL14, RAC2, CCL21, CX3CR1, CCR2
T cell receptor signaling pathway	9	0.02488	BCL10, PTPRC, CD3G, CD8A, CD3D, CD3E, PIK3CD, CD247, CD4
Cell adhesion molecules (CAMs)	10	0.0288	VCAM1, PTPRC, CD86, CD8A, CD2, HLA-DRB4, ITGB2, CD4, CD6, SELE
Natural killer cell mediated cytotoxicity	10	0.03005	CD48, SH2D1A, TNFSF10, RAC2, PIK3CD, CD247, FCER1G, ITGB2, FAS, TYROBP
B cell receptor signaling pathway	7	0.03573	BCL10, CR2, RAC2, FCGR2B, PIK3CD, CD79A, BTK
down-regulated transcripts
Tight junction	8	0.00674095	PARD6A, CLDN8, PRKCQ, CLDN19, OCLN, CLDN5, TJP3, CLDN15
Cell adhesion molecules (CAMs)	7	0.0224015	CLDN8, CLDN19, OCLN, ICAM2, CLDN5, ESAM, CLDN15
Type II diabetes mellitus	4	0.0431458	SOCS2, PKM2, HK1, IGF2
Leukocyte transendothelial migration	6	0.0466394	CLDN8, CLDN19, OCLN, CLDN5, ESAM, CLDN15
Loss of kidney function
Pathway term	Count	P-Value	Gene list
up-regulated transcripts
Cytokine-cytokine receptor interaction	10	0.00153742	LEP, CCL23, TNFRSF25, IL18, TNFSF15, TNFSF14, HGF, CCL15, CSF2RA, IL10
Vascular smooth muscle contraction	6	0.00635079	SPDYA, ARHGEF1, ACTA2, CALD1, PLA2G2D, MYLK
ECM-receptor interaction	5	0.0117081	COL3A1, COL1A2, COL6A2, SDC4, THBS1
Focal adhesion	7	0.0188307	SPDYA, COL3A1, COL1A2, COL6A2, HGF, THBS1, MYLK
down-regulated transcripts
*No significantly enrished pathway

## Sheet: Table S4
Table S4. Differentially expressed genes list of loss of kidney function microarray analysis
Symbol	Average expression in P group	Average expression in L group	p-value	FC	Gene name (description)
DEFA1	6.10169	5.06526	0.00756616	-2.05114	Homo sapiens defensin, alpha 1 (DEFA1), mRNA.
C1ORF51	7.63938	6.63648	0.00641489	-2.00403	Homo sapiens chromosome 1 open reading frame 51 (C1orf51), mRNA.
UNC93A	6.22654	5.26125	0.0353663	-1.95246	Homo sapiens unc-93 homolog A (C. elegans) (UNC93A), mRNA.
ADH1C	8.75722	7.79443	0.0435254	-1.94908	Homo sapiens alcohol dehydrogenase 1C (class I), gamma polypeptide (ADH1C), mRNA.
DEFA3	5.55155	4.78315	0.0178047	-1.70338	Homo sapiens defensin, alpha 3, neutrophil-specific (DEFA3), mRNA.
ANXA9	7.8235	7.0713	0.00778683	-1.68435	Homo sapiens annexin A9 (ANXA9), mRNA.
GAS2	7.09576	6.36937	0.0473362	-1.65449	Homo sapiens growth arrest-specific 2 (GAS2), transcript variant 1, mRNA.
MPPED2	7.03227	6.32091	0.0373247	-1.63736	Homo sapiens metallophosphoesterase domain containing 2 (MPPED2), mRNA.
LRRN2	9.45283	8.76295	0.0114363	-1.61315	Homo sapiens leucine rich repeat neuronal 2 (LRRN2), transcript variant 2, mRNA.
DNLZ	8.99766	8.3147	0.0015254	-1.60543	Homo sapiens DNL-type zinc finger (DNLZ), mRNA.
MGC45438	6.29325	5.64978	0.0217908	-1.56208	Homo sapiens hypothetical protein MGC45438 (MGC45438), transcript variant 2, mRNA.
BHLHB3	6.57221	5.93335	0.0131432	-1.5571	Homo sapiens basic helix-loop-helix domain containing, class B, 3 (BHLHB3), mRNA.
LAMP3	6.88548	6.2585	0.0367908	-1.54433	Homo sapiens lysosomal-associated membrane protein 3 (LAMP3), mRNA.
REC8	9.45084	8.83407	0.0159125	-1.53343	Homo sapiens REC8 homolog (yeast) (REC8), transcript variant 1, mRNA.
FBXO6	7.67217	7.06674	0.000503607	-1.52143	Homo sapiens F-box protein 6 (FBXO6), mRNA.
CLDN11	8.15033	7.54548	0.0260392	-1.52082	Homo sapiens claudin 11 (oligodendrocyte transmembrane protein) (CLDN11), mRNA.
ELMOD1	7.14816	6.54443	0.00172416	-1.51964	Homo sapiens ELMO/CED-12 domain containing 1 (ELMOD1), mRNA.
OAS1	5.71813	5.12857	0.0103732	-1.50479	Homo sapiens 2',5'-oligoadenylate synthetase 1, 40/46kDa (OAS1), transcript variant 1, mRNA.
FUT8	7.56391	6.97531	0.00147931	-1.50378	Homo sapiens fucosyltransferase 8 (alpha (1,6) fucosyltransferase) (FUT8), transcript variant 3, mRNA.
HERC5	10.6045	10.0165	0.0173985	-1.50315	Homo sapiens hect domain and RLD 5 (HERC5), mRNA.
SPAG4	6.51399	5.94462	0.000848402	-1.48388	Homo sapiens sperm associated antigen 4 (SPAG4), mRNA.
IL1RN	6.26434	5.69782	0.0233753	-1.48095	Homo sapiens interleukin 1 receptor antagonist (IL1RN), transcript variant 4, mRNA.
RELN	6.01639	5.45633	0.0301523	-1.47433	Homo sapiens reelin (RELN), transcript variant 2, mRNA.
CCL4L1	6.75541	6.20446	0.0012541	-1.46505	Homo sapiens chemokine (C-C motif) ligand 4-like 1 (CCL4L1), mRNA.
POMC	5.99843	5.45804	0.0150343	-1.45437	Homo sapiens proopiomelanocortin (adrenocorticotropin/ beta-lipotropin/ alpha-melanocyte stimulating hormone/ beta-melanocyte stimulating hormone/ beta-endorphin) (POMC), transcript variant 1, mRNA.
BATF2	6.8941	6.35465	0.0132173	-1.45342	Homo sapiens basic leucine zipper transcription factor, ATF-like 2 (BATF2), mRNA.
GMNN	7.61867	7.07977	0.00696232	-1.45286	Homo sapiens geminin, DNA replication inhibitor (GMNN), mRNA.
TMEM100	6.56752	6.03352	0.00983521	-1.44794	Homo sapiens transmembrane protein 100 (TMEM100), transcript variant 2, mRNA.
AKAP7	5.38609	4.85862	0.000396861	-1.4414	Homo sapiens A kinase (PRKA) anchor protein 7 (AKAP7), transcript variant beta, mRNA.
KCNE1L	6.39301	5.86708	0.00179958	-1.43986	Homo sapiens KCNE1-like (KCNE1L), mRNA.
SNX25	7.44719	6.92521	0.0103396	-1.43592	Homo sapiens sorting nexin 25 (SNX25), mRNA.
PPIE	6.10294	5.58602	0.0195801	-1.4309	Homo sapiens peptidylprolyl isomerase E (cyclophilin E) (PPIE), transcript variant 1, mRNA.
ARPC2	5.70566	5.19083	0.0362582	-1.42883	Homo sapiens actin related protein 2/3 complex, subunit 2, 34kDa (ARPC2), transcript variant 1, mRNA.
ANXA7	5.21358	4.71574	0.000427572	-1.4121	Homo sapiens annexin A7 (ANXA7), transcript variant 2, mRNA.
ECM1	7.37102	6.88089	0.0454128	-1.40457	Homo sapiens extracellular matrix protein 1 (ECM1), transcript variant 1, mRNA.
VPS24	7.96749	7.48018	0.0106057	-1.40183	Homo sapiens vacuolar protein sorting 24 homolog (S. cerevisiae) (VPS24), transcript variant 2, mRNA.
CNTN2	6.29917	5.8163	0.00510201	-1.39752	Homo sapiens contactin 2 (axonal) (CNTN2), mRNA.
RAPGEF4	6.16508	5.68392	0.0264646	-1.39587	Homo sapiens Rap guanine nucleotide exchange factor (GEF) 4 (RAPGEF4), mRNA.
PPP1R3F	6.4804	6.00048	0.0245972	-1.39467	Homo sapiens protein phosphatase 1, regulatory (inhibitor) subunit 3F (PPP1R3F), mRNA.
GMPPB	7.52643	7.04937	0.00126925	-1.39191	Homo sapiens GDP-mannose pyrophosphorylase B (GMPPB), transcript variant 2, mRNA.
NGF	5.70232	5.22758	0.00992283	-1.38967	Homo sapiens nerve growth factor (beta polypeptide) (NGF), mRNA.
ID2	10.3768	9.90282	0.0402972	-1.38896	Homo sapiens inhibitor of DNA binding 2, dominant negative helix-loop-helix protein (ID2), mRNA.
RDH10	10.1741	9.70059	0.0426519	-1.3885	Homo sapiens retinol dehydrogenase 10 (all-trans) (RDH10), mRNA.
SERPINA1	5.58065	5.11013	0.026066	-1.38561	Homo sapiens serpin peptidase inhibitor, clade A (alpha-1 antiproteinase, antitrypsin), member 1 (SERPINA1), transcript variant 2, mRNA.
LEPR	6.6622	6.1929	0.000797121	-1.38444	Homo sapiens leptin receptor (LEPR), transcript variant 3, mRNA.
LOC643158	6.18634	5.71761	0.00761086	-1.3839	PREDICTED: Homo sapiens hypothetical protein LOC643158 (LOC643158), mRNA.
HS.567036	6.8677	6.4017	0.0084308	-1.38127	#N/A
OVOS2	5.82664	5.36079	0.000906089	-1.38113	Homo sapiens ovostatin 2 (OVOS2), mRNA.
TRPV6	6.40603	5.94142	0.0238585	-1.37994	Homo sapiens transient receptor potential cation channel, subfamily V, member 6 (TRPV6), mRNA.
MAP2K5	6.44531	5.98129	0.00287286	-1.37938	Homo sapiens mitogen-activated protein kinase kinase 5 (MAP2K5), transcript variant B, mRNA.
LOC644391	5.89759	5.43629	0.000417578	-1.37678	PREDICTED: Homo sapiens hypothetical protein LOC644391 (LOC644391), mRNA.
MOCOS	5.98399	5.52378	0.0497493	-1.37574	Homo sapiens molybdenum cofactor sulfurase (MOCOS), mRNA.
C6ORF57	7.06626	6.60784	0.00159451	-1.37404	Homo sapiens chromosome 6 open reading frame 57 (C6orf57), mRNA.
FUT9	6.37939	5.92337	0.00272665	-1.37175	Homo sapiens fucosyltransferase 9 (alpha (1,3) fucosyltransferase) (FUT9), mRNA.
CCDC126	6.32043	5.86615	0.0292572	-1.37011	Homo sapiens coiled-coil domain containing 126 (CCDC126), mRNA.
C20ORF118	5.86923	5.41595	0.011958	-1.36915	Homo sapiens chromosome 20 open reading frame 118 (C20orf118), mRNA.
NMNAT3	7.87284	7.4199	0.0289494	-1.36883	Homo sapiens nicotinamide nucleotide adenylyltransferase 3 (NMNAT3), mRNA.
C1ORF89	6.32243	5.87266	0.0137332	-1.36583	Homo sapiens chromosome 1 open reading frame 89 (C1orf89), mRNA.
LOC652837	6.80402	6.35833	0.00121864	-1.36196	PREDICTED: Homo sapiens similar to C-terminal binding protein 2 (LOC652837), mRNA.
TRQ1	6.35953	5.91577	0.00136684	-1.36014	Homo sapiens tRNA glutamine 1 (TRQ1) on chromosome 17.
NXNL2	5.1714	4.72892	0.0228457	-1.35895	Homo sapiens nucleoredoxin-like 2 (NXNL2), mRNA.
CCDC101	6.11971	5.67801	0.00801911	-1.3582	Homo sapiens coiled-coil domain containing 101 (CCDC101), mRNA.
TXNL4A	5.76588	5.32678	0.0210316	-1.35576	Homo sapiens thioredoxin-like 4A (TXNL4A), mRNA.
DLX3	6.28409	5.84636	0.0167792	-1.35447	Homo sapiens distal-less homeobox 3 (DLX3), mRNA.
RFESD	6.2979	5.86234	0.0176589	-1.35244	Homo sapiens Rieske (Fe-S) domain containing (RFESD), mRNA.
LOC646750	7.22976	6.79421	0.0482988	-1.35243	PREDICTED: Homo sapiens hypothetical protein LOC646750 (LOC646750), mRNA.
C8ORF40	10.8868	10.4526	0.00230256	-1.3511	Homo sapiens chromosome 8 open reading frame 40 (C8orf40), mRNA.
HFE2	5.98193	5.54825	0.00670999	-1.35068	Homo sapiens hemochromatosis type 2 (juvenile) (HFE2), transcript variant b, mRNA.
ADPRHL1	5.72364	5.29078	0.0246278	-1.3499	Homo sapiens ADP-ribosylhydrolase like 1 (ADPRHL1), transcript variant 1, mRNA.
C21ORF69	6.55024	6.11813	0.0123714	-1.34921	Homo sapiens chromosome 21 open reading frame 69 (C21orf69), mRNA.
FLJ32549	6.02467	5.59282	0.00708569	-1.34896	Homo sapiens hypothetical protein FLJ32549 (FLJ32549), mRNA.
PBLD	5.69339	5.26215	0.00869855	-1.34839	Homo sapiens phenazine biosynthesis-like protein domain containing (PBLD), transcript variant 1, mRNA.
DUX3	6.56696	6.13678	0.00201064	-1.34739	Homo sapiens double homeobox, 3 (DUX3), mRNA.
LOC387720	5.61975	5.19031	0.0120911	-1.34671	Homo sapiens hypothetical gene supported by AK127642 (LOC387720), mRNA.
CAB39L	7.24381	6.81527	0.00900713	-1.34587	Homo sapiens calcium binding protein 39-like (CAB39L), transcript variant 2, mRNA.
FBXO3	6.8638	6.43633	0.0184166	-1.34487	Homo sapiens F-box protein 3 (FBXO3), transcript variant 1, mRNA.
LOC645789	5.91259	5.48569	0.00949542	-1.34434	PREDICTED: Homo sapiens hypothetical protein LOC645789 (LOC645789), mRNA.
SLC6A9	6.28768	5.86113	0.010292	-1.34402	Homo sapiens solute carrier family 6 (neurotransmitter transporter, glycine), member 9 (SLC6A9), transcript variant 2, mRNA.
CCNH	8.38964	7.9632	0.00115404	-1.34391	Homo sapiens cyclin H (CCNH), mRNA.
CTSH	10.7426	10.3183	0.00791268	-1.34192	Homo sapiens cathepsin H (CTSH), transcript variant 1, mRNA.
HS.527657	7.449	7.0283	0.0259687	-1.33858	#N/A
TNFRSF6B	5.48988	5.06996	0.0373646	-1.33786	Homo sapiens tumor necrosis factor receptor superfamily, member 6b, decoy (TNFRSF6B), transcript variant M68C, mRNA.
CNTD1	6.11791	5.69847	0.0141427	-1.33741	Homo sapiens cyclin N-terminal domain containing 1 (CNTD1), mRNA.
CKS1B	8.71716	8.29844	0.0356972	-1.33675	Homo sapiens CDC28 protein kinase regulatory subunit 1B (CKS1B), mRNA.
HS.581125	6.25744	5.84171	0.0086413	-1.33397	#N/A
CTSL1	12.115	11.6994	0.0256375	-1.33386	Homo sapiens cathepsin L1 (CTSL1), transcript variant 1, mRNA.
LOC646719	5.67889	5.26366	0.00340586	-1.33351	PREDICTED: Homo sapiens hypothetical LOC646719 (LOC646719), mRNA.
IQGAP3	6.2489	5.83438	0.0267689	-1.33285	Homo sapiens IQ motif containing GTPase activating protein 3 (IQGAP3), mRNA.
MCHR1	5.87744	5.46296	0.0229536	-1.33282	Homo sapiens melanin-concentrating hormone receptor 1 (MCHR1), mRNA.
SLC9A7	6.19864	5.78642	0.00731598	-1.33073	Homo sapiens solute carrier family 9 (sodium/hydrogen exchanger), member 7 (SLC9A7), mRNA.
EID3	5.76163	5.34957	0.00355695	-1.33058	Homo sapiens EP300 interacting inhibitor of differentiation 3 (EID3), mRNA.
HS.440343	6.47973	6.06943	0.00288963	-1.32896	#N/A
LOC644105	5.64401	5.2345	0.0109333	-1.32824	PREDICTED: Homo sapiens similar to methylenetetrahydrofolate dehydrogenase (NADP+ dependent) 1-like, transcript variant 1 (LOC644105), mRNA.
DNAI2	5.86719	5.45852	0.00892303	-1.32746	Homo sapiens dynein, axonemal, intermediate chain 2 (DNAI2), mRNA.
MCART1	5.80104	5.39458	0.0141113	-1.32542	Homo sapiens mitochondrial carrier triple repeat 1 (MCART1), nuclear gene encoding mitochondrial protein, mRNA.
LOXL1	6.35136	5.9466	0.00670146	-1.32387	Homo sapiens lysyl oxidase-like 1 (LOXL1), mRNA.
TXNDC2	6.45438	6.05002	0.00785937	-1.3235	Homo sapiens thioredoxin domain-containing 2 (spermatozoa) (TXNDC2), transcript variant 1, mRNA.
TMEM126B	10.3361	9.93228	0.01039	-1.32299	Homo sapiens transmembrane protein 126B (TMEM126B), mRNA.
P4HA1	9.19878	8.79522	0.0159908	-1.32277	Homo sapiens procollagen-proline, 2-oxoglutarate 4-dioxygenase (proline 4-hydroxylase), alpha polypeptide I (P4HA1), transcript variant 2, mRNA.
TCEAL2	9.23375	8.831	0.0439022	-1.32203	Homo sapiens transcription elongation factor A (SII)-like 2 (TCEAL2), mRNA.
LOC389936	6.09087	5.68856	0.00154872	-1.32162	Homo sapiens similar to proline-rich proteoglycan 2 (LOC389936), mRNA.
NKX3-1	6.78274	6.38133	0.00150473	-1.3208	Homo sapiens NK3 homeobox 1 (NKX3-1), mRNA.
BEST2	5.24819	4.84854	0.00481739	-1.31919	Homo sapiens bestrophin 2 (BEST2), mRNA.
TMEM53	6.02939	5.63165	0.0479344	-1.31744	Homo sapiens transmembrane protein 53 (TMEM53), mRNA.
AFMID	6.52478	6.12765	0.0146967	-1.31689	Homo sapiens arylformamidase (AFMID), mRNA.
SLC27A5	7.27696	6.88061	0.00475152	-1.31617	Homo sapiens solute carrier family 27 (fatty acid transporter), member 5 (SLC27A5), mRNA.
ANKRD13D	6.0755	5.6796	0.0140126	-1.31577	PREDICTED: Homo sapiens ankyrin repeat domain 13 family, member D, transcript variant 4 (ANKRD13D), mRNA.
KIF13A	6.05376	5.65798	0.00735961	-1.31566	Homo sapiens kinesin family member 13A (KIF13A), mRNA.
LOC646887	6.09866	5.70312	0.0134517	-1.31543	PREDICTED: Homo sapiens hypothetical protein LOC646887 (LOC646887), mRNA.
LOC644326	6.09727	5.70306	0.0235211	-1.31422	PREDICTED: Homo sapiens hypothetical protein LOC644326 (LOC644326), mRNA.
GPR50	5.19211	4.7982	0.00163631	-1.31395	Homo sapiens G protein-coupled receptor 50 (GPR50), mRNA.
HMGA2	6.34137	5.94763	0.0313048	-1.31379	Homo sapiens high mobility group AT-hook 2 (HMGA2), transcript variant 2, mRNA.
CNTNAP3	6.16954	5.77633	0.0300372	-1.31331	Homo sapiens contactin associated protein-like 3 (CNTNAP3), mRNA.
IL17B	5.21572	4.82285	0.00253859	-1.31301	Homo sapiens interleukin 17B (IL17B), mRNA.
GRK6	5.75958	5.36677	0.0303546	-1.31295	Homo sapiens G protein-coupled receptor kinase 6 (GRK6), transcript variant 2, mRNA.
PPP2R5D	6.15694	5.76449	0.00914397	-1.31261	Homo sapiens protein phosphatase 2, regulatory subunit B', delta isoform (PPP2R5D), transcript variant 1, mRNA.
INDO	5.40537	5.01504	0.00794209	-1.31069	Homo sapiens indoleamine-pyrrole 2,3 dioxygenase (INDO), mRNA.
F3	6.71467	6.32568	0.0254569	-1.30948	Homo sapiens coagulation factor III (thromboplastin, tissue factor) (F3), mRNA.
VAMP4	7.28144	6.8927	0.0157343	-1.30925	Homo sapiens vesicle-associated membrane protein 4 (VAMP4), mRNA.
LOC643100	6.39247	6.00486	0.00666112	-1.30823	PREDICTED: Homo sapiens hypothetical protein LOC643100 (LOC643100), mRNA.
C4ORF37	5.92807	5.54097	0.0312875	-1.30776	Homo sapiens chromosome 4 open reading frame 37 (C4orf37), mRNA.
TCEAL7	6.95166	6.56477	0.0237411	-1.30757	Homo sapiens transcription elongation factor A (SII)-like 7 (TCEAL7), mRNA.
NUDCD1	5.75035	5.36418	0.0199859	-1.30693	Homo sapiens NudC domain containing 1 (NUDCD1), mRNA.
CSF2	6.23148	5.84549	0.00403707	-1.30675	Homo sapiens colony stimulating factor 2 (granulocyte-macrophage) (CSF2), mRNA.
BPGM	7.93115	7.54717	0.0332039	-1.30493	Homo sapiens 2,3-bisphosphoglycerate mutase (BPGM), transcript variant 1, mRNA.
LOC387723	6.18993	5.80603	0.0428442	-1.30486	PREDICTED: Homo sapiens hypothetical LOC387723 (LOC387723), mRNA.
LOC646698	5.98851	5.6047	0.0257608	-1.30478	PREDICTED: Homo sapiens similar to zinc finger and SCAN domain containing 5 (LOC646698), mRNA.
FAM63A	7.86986	7.4867	0.0222936	-1.30419	Homo sapiens family with sequence similarity 63, member A (FAM63A), transcript variant 1, mRNA.
C1ORF88	7.32614	6.94337	0.0101312	-1.30384	Homo sapiens chromosome 1 open reading frame 88 (C1orf88), mRNA.
IQCB1	7.2754	6.89271	0.0108318	-1.30378	Homo sapiens IQ motif containing B1 (IQCB1), transcript variant 1, mRNA.
DYNLRB2	8.48284	8.10081	0.0424613	-1.30317	Homo sapiens dynein, light chain, roadblock-type 2 (DYNLRB2), mRNA.
CHRM2	5.96954	5.58765	0.00762534	-1.30304	Homo sapiens cholinergic receptor, muscarinic 2 (CHRM2), transcript variant 1, mRNA.
C17ORF82	6.41712	6.03642	0.00442905	-1.30198	Homo sapiens chromosome 17 open reading frame 82 (C17orf82), mRNA.
CST4	5.75873	6.13874	0.00300058	1.30135	Homo sapiens cystatin S (CST4), mRNA.
PCDH10	5.66765	6.0477	0.0129643	1.30139	Homo sapiens protocadherin 10 (PCDH10), transcript variant 2, mRNA.
C16ORF56	8.36377	8.7445	0.00570752	1.30201	Homo sapiens chromosome 16 open reading frame 56 (C16orf56), mRNA.
TSPY1	6.08501	6.46598	0.0417925	1.30221	Homo sapiens testis specific protein, Y-linked 1 (TSPY1), mRNA.
P2RY14	5.8981	6.28007	0.0123065	1.30312	Homo sapiens purinergic receptor P2Y, G-protein coupled, 14 (P2RY14), transcript variant 2, mRNA.
LOC642362	6.13473	6.51759	0.00770715	1.30392	PREDICTED: Homo sapiens similar to tripartite motif protein 39 (LOC642362), mRNA.
HS.578080	5.85488	6.2379	0.0157662	1.30407	#N/A
LOC653352	6.54204	6.9258	0.0387786	1.30473	PREDICTED: Homo sapiens similar to eukaryotic translation initiation factor 3, subunit 8, transcript variant 7 (LOC653352), mRNA.
ABCC3	5.98429	6.3682	0.00123208	1.30487	Homo sapiens ATP-binding cassette, sub-family C (CFTR/MRP), member 3 (ABCC3), transcript variant MRP3B, mRNA.
LOC646638	5.50719	5.89191	0.00562662	1.30561	PREDICTED: Homo sapiens hypothetical protein LOC646638 (LOC646638), mRNA.
LOC643145	5.89989	6.28496	0.00433911	1.30593	PREDICTED: Homo sapiens hypothetical protein LOC643145 (LOC643145), mRNA.
LOC645781	5.64104	6.02617	0.0269379	1.30598	PREDICTED: Homo sapiens similar to mCG141871 (LOC645781), mRNA.
LOC730525	8.90335	9.28869	0.0341272	1.30617	PREDICTED: Homo sapiens hypothetical protein LOC730525 (LOC730525), mRNA.
DKFZP761O2018	6.20428	6.58974	0.00056359	1.30628	PREDICTED: Homo sapiens hypothetical protein DKFZp761O2018 (DKFZp761O2018), mRNA.
RGS11	6.46455	6.85009	0.00678005	1.30635	Homo sapiens regulator of G-protein signaling 11 (RGS11), transcript variant 1, mRNA.
CLSTN3	7.25678	7.6424	0.03465	1.30643	Homo sapiens calsyntenin 3 (CLSTN3), mRNA.
TNS1	8.18167	8.56765	0.000290157	1.30674	Homo sapiens tensin 1 (TNS1), mRNA.
MIA2	6.65929	7.04574	0.0292379	1.30718	Homo sapiens melanoma inhibitory activity 2 (MIA2), mRNA.
LRIT2	5.63145	6.01962	0.00762585	1.30873	Homo sapiens leucine-rich repeat, immunoglobulin-like and transmembrane domains 2 (LRIT2), mRNA.
C4ORF18	7.54526	7.93364	0.0360755	1.30893	Homo sapiens chromosome 4 open reading frame 18 (C4orf18), transcript variant 2, mRNA.
ZNF14	12.5495	12.9383	0.045285	1.30927	Homo sapiens zinc finger protein 14 (ZNF14), mRNA.
DYRK2	9.3747	9.76368	0.0347825	1.30947	Homo sapiens dual-specificity tyrosine-(Y)-phosphorylation regulated kinase 2 (DYRK2), transcript variant 1, mRNA.
HS.491292	5.74712	6.13713	0.0205962	1.31041	#N/A
HNRPH1	8.41161	8.80183	0.0496382	1.31059	Homo sapiens heterogeneous nuclear ribonucleoprotein H1 (H) (HNRPH1), mRNA.
PAPPA2	4.75735	5.1478	0.00625255	1.3108	Homo sapiens pappalysin 2 (PAPPA2), transcript variant 1, mRNA.
LOC646960	5.35147	5.74255	0.0146772	1.31138	PREDICTED: Homo sapiens similar to transmembrane protease, serine 9 (LOC646960), mRNA.
GPR173	6.02431	6.41557	0.0224265	1.31154	Homo sapiens G protein-coupled receptor 173 (GPR173), mRNA.
SH3BP5L	7.40578	7.79794	0.000846899	1.31236	Homo sapiens SH3-binding domain protein 5-like (SH3BP5L), mRNA.
MGEA5	10.9245	11.3169	0.0209156	1.31253	Homo sapiens meningioma expressed antigen 5 (hyaluronidase) (MGEA5), mRNA.
SPTAN1	9.70013	10.0927	0.0134159	1.31276	Homo sapiens spectrin, alpha, non-erythrocytic 1 (alpha-fodrin) (SPTAN1), mRNA.
LOC647130	5.87839	6.27114	0.00748675	1.3129	PREDICTED: Homo sapiens hypothetical protein LOC647130 (LOC647130), mRNA.
LOC389517	13.257	13.6529	0.0229149	1.31576	Homo sapiens Williams Beuren syndrome chromosome region 19 pseudogene (LOC389517) on chromosome 7.
C9ORF130	8.7227	9.11882	0.0364967	1.31596	PREDICTED: Homo sapiens chromosome 9 open reading frame 130 (C9orf130), mRNA.
HS.564542	5.90778	6.30419	0.0172302	1.31624	#N/A
SGOL1	6.00485	6.40177	0.00580562	1.31669	Homo sapiens shugoshin-like 1 (S. pombe) (SGOL1), transcript variant C2, mRNA.
SPTBN1	9.95732	10.3543	0.00746346	1.31674	Homo sapiens spectrin, beta, non-erythrocytic 1 (SPTBN1), transcript variant 2, mRNA.
ZNF571	6.22726	6.62461	0.00715532	1.31709	Homo sapiens zinc finger protein 571 (ZNF571), mRNA.
HS.579069	6.02564	6.42319	0.00400509	1.31727	#N/A
SOCS5	6.09068	6.48876	0.000565136	1.31776	Homo sapiens suppressor of cytokine signaling 5 (SOCS5), transcript variant 2, mRNA.
HS.572130	6.54364	6.9419	0.0155674	1.31791	#N/A
RUNDC2C	7.54212	7.94105	0.0331458	1.31853	Homo sapiens RUN domain containing 2C (RUNDC2C) on chromosome 16.
UBE2J2	6.16659	6.56565	0.0106468	1.31865	Homo sapiens ubiquitin-conjugating enzyme E2, J2 (UBC6 homolog, yeast) (UBE2J2), transcript variant 4, mRNA.
LOC641738	5.63359	6.03291	0.00408609	1.31889	PREDICTED: Homo sapiens hypothetical protein LOC641738 (LOC641738), mRNA.
TRIB1	9.97899	10.3783	0.0345017	1.31892	Homo sapiens tribbles homolog 1 (Drosophila) (TRIB1), mRNA.
TWF2	8.82184	9.22148	0.0315186	1.31918	Homo sapiens twinfilin, actin-binding protein, homolog 2 (Drosophila) (TWF2), mRNA.
HS.541863	9.13265	9.5326	0.0096683	1.32055	#N/A
MAFF	6.08077	6.48191	0.0086321	1.32072	Homo sapiens v-maf musculoaponeurotic fibrosarcoma oncogene homolog F (avian) (MAFF), transcript variant 1, mRNA.
MUSTN1	6.87637	7.27769	0.0300905	1.32077	Homo sapiens musculoskeletal, embryonic nuclear protein 1 (MUSTN1), mRNA.
C11ORF9	6.41373	6.81511	0.0466076	1.32087	Homo sapiens chromosome 11 open reading frame 9 (C11orf9), mRNA.
AKR1D1	6.486	6.88749	0.00779309	1.32118	Homo sapiens aldo-keto reductase family 1, member D1 (delta 4-3-ketosteroid-5-beta-reductase) (AKR1D1), mRNA.
DUX1	13.6141	14.0159	0.00566215	1.32243	Homo sapiens double homeobox, 1 (DUX1), mRNA.
PDCD4	6.73583	7.13775	0.00771427	1.32255	Homo sapiens programmed cell death 4 (neoplastic transformation inhibitor) (PDCD4), transcript variant 2, mRNA.
LOC646100	5.92283	6.32602	0.0472869	1.32282	PREDICTED: Homo sapiens hypothetical protein LOC646100 (LOC646100), mRNA.
SLC12A5	10.7866	11.1899	0.0261893	1.32319	Homo sapiens solute carrier family 12, (potassium-chloride transporter) member 5 (SLC12A5), mRNA.
EID2B	6.57011	6.97373	0.0388936	1.32333	Homo sapiens EP300 interacting inhibitor of differentiation 2B (EID2B), mRNA.
KERA	5.97621	6.38024	0.00933155	1.32527	Homo sapiens keratocan (KERA), mRNA.
C1ORF63	12.2381	12.6422	0.0387445	1.326	Homo sapiens chromosome 1 open reading frame 63 (C1orf63), mRNA.
COL16A1	5.55044	5.95673	0.0294293	1.32756	Homo sapiens collagen, type XVI, alpha 1 (COL16A1), mRNA.
DCLRE1C	8.90745	9.31453	0.041694	1.32865	Homo sapiens DNA cross-link repair 1C (PSO2 homolog, S. cerevisiae) (DCLRE1C), transcript variant c, mRNA.
CERK	7.86703	8.27581	0.0384417	1.32905	Homo sapiens ceramide kinase (CERK), transcript variant 1, mRNA.
FAM19A5	8.47723	8.88719	0.0104528	1.32939	Homo sapiens family with sequence similarity 19 (chemokine (C-C motif)-like), member A5 (FAM19A5), transcript variant 1, mRNA.
RBM20	5.32129	5.73206	0.0285623	1.32965	PREDICTED: Homo sapiens RNA binding motif protein 20 (RBM20), mRNA.
SPAG6	6.86635	7.2774	0.0348589	1.32999	Homo sapiens sperm associated antigen 6 (SPAG6), transcript variant 1, mRNA.
C3ORF34	6.24305	6.65447	0.0241902	1.3305	Homo sapiens chromosome 3 open reading frame 34 (C3orf34), mRNA.
FKTN	12.3622	12.7742	0.00461658	1.33079	Homo sapiens fukutin (FKTN), transcript variant 2, mRNA.
SMTN	13.3727	13.785	0.00547233	1.33121	Homo sapiens smoothelin (SMTN), transcript variant 2, mRNA.
C14ORF85	8.29836	8.7111	0.0217981	1.33232	Homo sapiens chromosome 14 open reading frame 85 (C14orf85) on chromosome 14.
TPM1	12.7329	13.1469	0.0340626	1.33343	Homo sapiens tropomyosin 1 (alpha) (TPM1), transcript variant 7, mRNA.
XRCC2	6.34476	6.7599	0.042687	1.33451	Homo sapiens X-ray repair complementing defective repair in Chinese hamster cells 2 (XRCC2), mRNA.
SPDYA	10.8697	11.286	0.00421263	1.33505	Homo sapiens speedy homolog A (Drosophila) (SPDYA), transcript variant 1, mRNA.
C1ORF176	6.00448	6.42137	0.0326496	1.33641	Homo sapiens chromosome 1 open reading frame 176 (C1orf176), mRNA.
SSBP4	10.8523	11.2707	0.0222646	1.33644	Homo sapiens single stranded DNA binding protein 4 (SSBP4), transcript variant 1, mRNA.
C14ORF153	6.4999	6.9183	0.0320904	1.33733	Homo sapiens chromosome 14 open reading frame 153 (C14orf153), mRNA.
CLOCK	11.4427	11.862	0.0276077	1.33751	Homo sapiens clock homolog (mouse) (CLOCK), mRNA.
HS.539444	6.9492	7.36875	0.0482317	1.33796	#N/A
SLC35E1	6.08584	6.50587	0.0272257	1.338	Homo sapiens solute carrier family 35, member E1 (SLC35E1), mRNA.
SDC4	10.9691	11.3892	0.0173794	1.33829	Homo sapiens syndecan 4 (SDC4), mRNA.
LOC642678	10.9426	11.363	0.0114038	1.33888	PREDICTED: Homo sapiens similar to myeloid/lymphoid or mixed-lineage leukemia 3 isoform 2 (LOC642678), mRNA.
NR2F1	7.21696	7.638	0.0140762	1.3393	Homo sapiens nuclear receptor subfamily 2, group F, member 1 (NR2F1), mRNA.
MAP1B	9.67193	10.0934	0.0405834	1.33938	Homo sapiens microtubule-associated protein 1B (MAP1B), transcript variant 2, mRNA.
TMEM17	7.73471	8.15627	0.0329183	1.33979	Homo sapiens transmembrane protein 17 (TMEM17), mRNA.
PCDHB19P	12.2717	12.6937	0.0470989	1.34039	Homo sapiens protocadherin beta 19 pseudogene (PCDHB19P) on chromosome 5.
LOC653820	7.32907	7.75172	0.0109424	1.34182	PREDICTED: Homo sapiens similar to family with sequence similarity 72, member A, transcript variant 3 (LOC653820), mRNA.
DDX17	5.97074	6.39494	0.00703054	1.34183	Homo sapiens DEAD (Asp-Glu-Ala-Asp) box polypeptide 17 (DDX17), transcript variant 2, mRNA.
DUSP6	8.77469	9.1989	0.0292313	1.34422	Homo sapiens dual specificity phosphatase 6 (DUSP6), transcript variant 2, mRNA.
HS.573541	9.61571	10.0425	0.0144325	1.34451	#N/A
LOC647190	6.34074	6.76782	0.00401086	1.34475	PREDICTED: Homo sapiens similar to 40S ribosomal protein S16 (LOC647190), mRNA.
MEF2C	5.90501	6.33234	0.00166731	1.34515	Homo sapiens myocyte enhancer factor 2C (MEF2C), mRNA.
USH3A	7.27622	7.70399	0.000132129	1.34629	Homo sapiens Usher syndrome 3A (USH3A), transcript variant 3, mRNA.
LOC647389	5.66909	6.09808	0.0217856	1.34671	PREDICTED: Homo sapiens hypothetical protein LOC647389 (LOC647389), mRNA.
KCTD10	9.04817	9.47761	0.00619748	1.34682	Homo sapiens potassium channel tetramerisation domain containing 10 (KCTD10), mRNA.
VPS13C	8.724	9.15356	0.0114523	1.34733	Homo sapiens vacuolar protein sorting 13 homolog C (S. cerevisiae) (VPS13C), transcript variant 1A, mRNA.
HS.566647	7.8295	8.25961	0.0139793	1.34739	#N/A
OR2Y1	6.35047	6.78064	0.00352183	1.34758	Homo sapiens olfactory receptor, family 2, subfamily Y, member 1 (OR2Y1), mRNA.
LOC647747	6.03133	6.4617	0.0250248	1.34808	PREDICTED: Homo sapiens hypothetical LOC647747 (LOC647747), mRNA.
LOC653203	5.45288	5.88379	0.000186602	1.34823	PREDICTED: Homo sapiens similar to hypothetical gene supported by BC039313, transcript variant 2 (LOC653203), mRNA.
FAM7A2	5.46746	5.89853	0.00619224	1.34925	PREDICTED: Homo sapiens family with sequence similarity 7, member A2, transcript variant 2 (FAM7A2), mRNA.
RASSF6	5.72196	6.15413	0.0196715	1.34933	Homo sapiens Ras association (RalGDS/AF-6) domain family member 6 (RASSF6), transcript variant 1, mRNA.
NBPF10	7.46279	7.89503	0.00183743	1.34977	Homo sapiens neuroblastoma breakpoint family, member 10 (NBPF10), mRNA. XM_930727 XM_930739 XM_930751 XM_930759 XM_930766 XM_930776 XM_930785 XM_930797 XM_930808 XM_930830 XM_930841 XM_930850 XM_930862 XM_930872 XM_930880 XM_930889 XM_930897 XM_930903 XM_930910 XM_930917 XM_930926 XM_930936 XM_930943 XM_930951 XM_930954 XM_930961 XM_930967 XM_930975 XM_930985 XM_930993 XM_931003 XM_931009 XM_9310…
ST5	11.5894	12.0221	0.0478636	1.34993	Homo sapiens suppression of tumorigenicity 5 (ST5), transcript variant 2, mRNA.
LOC728160	7.93213	8.36502	0.00272386	1.35023	PREDICTED: Homo sapiens similar to UDP-glucuronosyltransferase 2B15 precursor (UDPGT) (UDPGTh-3) (HLUG4), transcript variant 2 (LOC728160), mRNA.
C21ORF41	5.89826	6.33146	0.0268343	1.351	Homo sapiens chromosome 21 open reading frame 41 (C21orf41) on chromosome 21.
LOC729603	5.71477	6.1488	0.00784812	1.3511	Homo sapiens calcium binding protein P22 pseudogene (LOC729603) on chromosome 6.
DAPP1	13.4844	13.9186	0.0179648	1.35185	Homo sapiens dual adaptor of phosphotyrosine and 3-phosphoinositides (DAPP1), mRNA.
CHRNA5	12.3707	12.8057	0.0434388	1.35331	Homo sapiens cholinergic receptor, nicotinic, alpha 5 (CHRNA5), mRNA.
GPR1	10.8055	11.242	0.0355902	1.35482	Homo sapiens G protein-coupled receptor 1 (GPR1), mRNA.
ARID4B	9.93179	10.3699	0.00272464	1.35533	Homo sapiens AT rich interactive domain 4B (RBP1-like) (ARID4B), transcript variant 1, mRNA.
IL18	8.2894	8.72804	0.0056939	1.35582	Homo sapiens interleukin 18 (interferon-gamma-inducing factor) (IL18), mRNA.
C21ORF24	13.2516	13.6907	0.00949394	1.35621	Homo sapiens chromosome 21 open reading frame 24 (C21orf24), mRNA.
POFUT1	12.887	13.3266	0.0139226	1.35795	Homo sapiens protein O-fucosyltransferase 1 (POFUT1), transcript variant 1, mRNA.
CYR61	12.9388	13.3803	0.0155727	1.35828	Homo sapiens cysteine-rich, angiogenic inducer, 61 (CYR61), mRNA.
C8ORF37	9.3431	9.78488	0.0159014	1.35835	Homo sapiens chromosome 8 open reading frame 37 (C8orf37), mRNA.
HS.197143	12.7892	13.2311	0.0122839	1.35888	#N/A
PDE5A	6.92317	7.36559	0.0269999	1.35918	Homo sapiens phosphodiesterase 5A, cGMP-specific (PDE5A), transcript variant 3, mRNA.
HCG2P7	7.89699	8.33973	0.0219817	1.35968	Homo sapiens HLA complex group 2 pseudogene 7 (HCG2P7) on chromosome 6.
PLEKHA1	13.0553	13.4985	0.00827916	1.35992	Homo sapiens pleckstrin homology domain containing, family A (phosphoinositide binding specific) member 1 (PLEKHA1), transcript variant 1, mRNA.
PLK4	10.248	10.6915	0.000553862	1.36004	Homo sapiens polo-like kinase 4 (Drosophila) (PLK4), mRNA.
HGF	6.51285	6.95651	0.00795898	1.36016	Homo sapiens hepatocyte growth factor (hepapoietin A; scatter factor) (HGF), transcript variant 5, mRNA.
DEFB32	5.65356	6.09734	0.0022008	1.36139	Homo sapiens defensin, beta 32 (DEFB32), mRNA.
HS.551128	5.97399	6.41907	0.0167479	1.3625	#N/A
SDHALP1	6.85078	7.29703	0.0367834	1.36296	Homo sapiens succinate dehydrogenase complex, subunit A, flavoprotein pseudogene 1 (SDHALP1) on chromosome 3.
HS.565029	11.6448	12.0915	0.00434703	1.36313	#N/A
LOC441424	5.74541	6.19233	0.0184066	1.36408	PREDICTED: Homo sapiens ankyrin repeat domain protein 18A-like (LOC441424), mRNA.
FLJ40722	5.74176	6.18969	0.035467	1.36799	PREDICTED: Homo sapiens hypothetical protein FLJ40722, transcript variant 4 (FLJ40722), mRNA.
CDC42BPA	9.39507	9.84712	0.0357472	1.3689	Homo sapiens CDC42 binding protein kinase alpha (DMPK-like) (CDC42BPA), transcript variant B, mRNA.
COL18A1	6.96449	7.41751	0.0189043	1.36893	Homo sapiens collagen, type XVIII, alpha 1 (COL18A1), transcript variant 2, mRNA.
LOC652614	10.8883	11.3413	0.00756123	1.37169	PREDICTED: Homo sapiens similar to MHC class I antigen (LOC652614), mRNA.
C20ORF85	5.66205	6.118	0.0227849	1.37309	Homo sapiens chromosome 20 open reading frame 85 (C20orf85), mRNA.
SEMA3E	5.68335	6.14078	0.0267291	1.37325	Homo sapiens sema domain, immunoglobulin domain (Ig), short basic domain, secreted, (semaphorin) 3E (SEMA3E), mRNA.
RAXL1	10.891	11.3486	0.04336	1.37424	Homo sapiens retina and anterior neural fold homeobox like 1 (RAXL1), mRNA.
FSTL1	8.98594	9.44457	0.0142302	1.37912	Homo sapiens follistatin-like 1 (FSTL1), mRNA.
DKFZP586I1420	9.20333	9.66708	0.0374584	1.3792	Homo sapiens hypothetical protein DKFZp586I1420 (DKFZp586I1420) on chromosome 7.
SHROOM4	7.3884	7.85223	0.0321087	1.38189	Homo sapiens shroom family member 4 (SHROOM4), mRNA.
C14ORF78	10.5675	11.0341	0.0210719	1.38207	PREDICTED: Homo sapiens chromosome 14 open reading frame 78 (C14orf78), mRNA.
CD93	6.49632	6.96316	0.00976782	1.38272	Homo sapiens CD93 molecule (CD93), mRNA.
ZNF669	9.4635	9.93101	0.0280413	1.38302	Homo sapiens zinc finger protein 669 (ZNF669), mRNA.
LILRB1	8.07742	8.54524	0.00170474	1.38388	Homo sapiens leukocyte immunoglobulin-like receptor, subfamily B (with TM and ITIM domains), member 1 (LILRB1), mRNA.
LOC731835	12.7789	13.2476	0.0248662	1.38501	PREDICTED: Homo sapiens hypothetical protein LOC731835 (LOC731835), mRNA.
TNFSF15	6.16157	6.63147	0.0175525	1.3858	Homo sapiens tumor necrosis factor (ligand) superfamily, member 15 (TNFSF15), mRNA.
THBS1	8.37836	8.84908	0.034269	1.38778	Homo sapiens thrombospondin 1 (THBS1), mRNA.
ZNF682	10.1728	10.6456	0.0360194	1.38886	Homo sapiens zinc finger protein 682 (ZNF682), transcript variant 1, mRNA.
CATSPER2	11.9063	12.3802	0.0281628	1.38915	Homo sapiens cation channel, sperm associated 2 (CATSPER2), transcript variant 1, mRNA.
RHBDL2	11.6631	12.1373	0.0409039	1.39006	Homo sapiens rhomboid, veinlet-like 2 (Drosophila) (RHBDL2), mRNA.
ZNF486	8.98964	9.46479	0.0109377	1.39054	PREDICTED: Homo sapiens zinc finger protein 486 (ZNF486), mRNA.
BLZF1	12.5428	13.0185	0.0464913	1.39116	Homo sapiens basic leucine zipper nuclear factor 1 (JEM-1) (BLZF1), mRNA.
RPL7L1	9.75675	10.233	0.00329584	1.39384	Homo sapiens ribosomal protein L7-like 1 (RPL7L1), mRNA.
LOC653086	12.9386	13.4177	0.0292974	1.39395	PREDICTED: Homo sapiens similar to RAN-binding protein 2-like 1 isoform 2, transcript variant 10 (LOC653086), mRNA.
DDX51	11.5768	12.056	0.0254569	1.39517	Homo sapiens DEAD (Asp-Glu-Ala-Asp) box polypeptide 51 (DDX51), mRNA.
ARHGEF1	11.6784	12.1589	0.00786551	1.39566	Homo sapiens Rho guanine nucleotide exchange factor (GEF) 1 (ARHGEF1), transcript variant 2, mRNA.
PTP4A2	7.10021	7.58115	0.0373999	1.39639	PREDICTED: Homo sapiens protein tyrosine phosphatase type IVA, member 2, transcript variant 4 (PTP4A2), mRNA.
HS.568326	8.96026	9.44196	0.0340149	1.39917	#N/A
DTWD2	5.95962	6.44419	0.0146637	1.39926	Homo sapiens DTW domain containing 2 (DTWD2), mRNA.
FKBP14	11.1914	11.6761	0.0356468	1.39948	Homo sapiens FK506 binding protein 14, 22 kDa (FKBP14), mRNA.
PRO1853	11.386	11.8709	0.00464625	1.40135	Homo sapiens hypothetical protein PRO1853 (PRO1853), transcript variant 1, mRNA.
CSF2RA	9.10241	9.58923	0.0238631	1.40302	PREDICTED: Homo sapiens colony stimulating factor 2 receptor, alpha, low-affinity (granulocyte-macrophage) (CSF2RA), mRNA.
ZNF781	5.18313	5.67266	0.00121911	1.40398	Homo sapiens zinc finger protein 781 (ZNF781), mRNA.
STAT6	8.65283	9.14312	0.000482812	1.40473	Homo sapiens signal transducer and activator of transcription 6, interleukin-4 induced (STAT6), mRNA.
DENR	9.12955	9.62267	0.048953	1.40749	Homo sapiens density-regulated protein (DENR), mRNA.
PLN	7.13089	7.62519	0.0121711	1.40864	Homo sapiens phospholamban (PLN), mRNA.
AIRE	12.6386	13.1349	0.0118662	1.41059	Homo sapiens autoimmune regulator (AIRE), transcript variant AIRE-2, mRNA.
SNAPC1	8.45719	8.95473	0.0261502	1.41181	Homo sapiens small nuclear RNA activating complex, polypeptide 1, 43kDa (SNAPC1), mRNA.
ZNF483	10.1907	10.6886	0.0352638	1.41222	Homo sapiens zinc finger protein 483 (ZNF483), transcript variant 2, mRNA.
DUXAP3	12.6457	13.1438	0.0107454	1.41232	Homo sapiens double homeobox A pseudogene 3 (DUXAP3) on chromosome 10.
MSL3L1	7.98967	8.48778	0.0037941	1.41237	Homo sapiens male-specific lethal 3-like 1 (Drosophila) (MSL3L1), transcript variant 1, mRNA.
C21ORF55	13.185	13.6839	0.00434299	1.41306	Homo sapiens chromosome 21 open reading frame 55 (C21orf55), transcript variant 1, mRNA.
LOC728226	8.16649	8.6671	0.0460269	1.41481	PREDICTED: Homo sapiens similar to gamma-glutamyltransferase 2, transcript variant 3 (LOC728226), mRNA.
C11ORF63	7.65283	8.15433	0.0303992	1.41568	Homo sapiens chromosome 11 open reading frame 63 (C11orf63), transcript variant 1, mRNA.
IL10	11.796	12.2983	0.0262947	1.41648	Homo sapiens interleukin 10 (IL10), mRNA.
ANKRD30B	11.487	11.9896	0.0121963	1.41684	Homo sapiens ankyrin repeat domain 30B (ANKRD30B), mRNA.
TNFRSF25	6.72781	7.23108	0.0354728	1.41742	Homo sapiens tumor necrosis factor receptor superfamily, member 25 (TNFRSF25), transcript variant 12, mRNA.
NBPF20	11.6106	12.1173	0.00134423	1.42076	PREDICTED: Homo sapiens neuroblastoma breakpoint family, member 20, transcript variant 4 (NBPF20), mRNA.
LOC642985	6.10898	6.61656	0.0164945	1.42167	PREDICTED: Homo sapiens hypothetical protein LOC642985 (LOC642985), mRNA.
HSD17B7	11.7855	12.2934	0.0160493	1.42194	Homo sapiens hydroxysteroid (17-beta) dehydrogenase 7 (HSD17B7), mRNA.
CDAN1	13.0514	13.5601	0.00161957	1.42275	PREDICTED: Homo sapiens congenital dyserythropoietic anemia, type I (CDAN1), mRNA.
LOC646302	5.28621	5.79506	0.0114497	1.42292	PREDICTED: Homo sapiens hypothetical protein LOC646302 (LOC646302), mRNA.
MCM8	12.6836	13.1926	0.00877911	1.42308	Homo sapiens minichromosome maintenance complex component 8 (MCM8), transcript variant 1, mRNA.
LOC400986	7.31784	7.82972	0.011855	1.42591	PREDICTED: Homo sapiens protein immuno-reactive with anti-PTH polyclonal antibodies (LOC400986), mRNA.
SPTLC1	11.9427	12.4547	0.0185763	1.42611	Homo sapiens serine palmitoyltransferase, long chain base subunit 1 (SPTLC1), transcript variant 2, mRNA.
KIAA1751	11.1806	11.6929	0.0366228	1.42634	PREDICTED: Homo sapiens KIAA1751, transcript variant 3 (KIAA1751), mRNA.
TMEM137	7.61153	8.12518	0.0356584	1.42766	PREDICTED: Homo sapiens transmembrane protein 137 (TMEM137), misc RNA.
PPA2	12.0327	12.5469	0.0284108	1.42822	Homo sapiens pyrophosphatase (inorganic) 2 (PPA2), nuclear gene encoding mitochondrial protein, transcript variant 3, mRNA.
HS.482960	6.46508	6.98016	0.0469129	1.42907	#N/A
GALNT3	7.29705	7.81272	0.023739	1.42967	Homo sapiens UDP-N-acetyl-alpha-D-galactosamine:polypeptide N-acetylgalactosaminyltransferase 3 (GalNAc-T3) (GALNT3), mRNA.
GDPD5	5.72953	6.24835	0.00802926	1.43278	Homo sapiens glycerophosphodiester phosphodiesterase domain containing 5 (GDPD5), mRNA.
COL6A2	6.63957	7.15911	0.0340136	1.43349	Homo sapiens collagen, type VI, alpha 2 (COL6A2), transcript variant 2C2, mRNA.
C8ORF45	12.3044	12.8277	0.0113047	1.43724	Homo sapiens chromosome 8 open reading frame 45 (C8orf45), mRNA.
HSPC268	10.686	11.2105	0.0123528	1.43841	Homo sapiens hypothetical protein HSPC268 (HSPC268), mRNA.
DMC1	12.386	12.9106	0.0188469	1.4385	Homo sapiens DMC1 dosage suppressor of mck1 homolog, meiosis-specific homologous recombination (yeast) (DMC1), mRNA.
FER1L3	8.77542	9.30016	0.0421479	1.43867	Homo sapiens fer-1-like 3, myoferlin (C. elegans) (FER1L3), transcript variant 2, mRNA.
RBM3	7.98292	8.50824	0.0144016	1.43925	Homo sapiens RNA binding motif (RNP1, RRM) protein 3 (RBM3), mRNA.
LOC90586	11.6162	12.1419	0.0138139	1.43965	PREDICTED: Homo sapiens AOC3 pseudogene (LOC90586), misc RNA.
MYLK	7.95987	8.48765	0.000267962	1.44171	Homo sapiens myosin light chain kinase (MYLK), transcript variant 2, mRNA.
ICA1	9.3574	9.88549	0.0232432	1.44202	Homo sapiens islet cell autoantigen 1, 69kDa (ICA1), transcript variant 3, mRNA.
HNRNPU	10.006	10.5354	0.025299	1.44332	Homo sapiens heterogeneous nuclear ribonucleoprotein U (scaffold attachment factor A) (HNRNPU), transcript variant 2, mRNA.
C20ORF100	7.60111	8.13366	0.00537629	1.44648	Homo sapiens chromosome 20 open reading frame 100 (C20orf100), mRNA.
C9ORF80	12.9786	13.514	0.00179852	1.44931	Homo sapiens chromosome 9 open reading frame 80 (C9orf80), mRNA.
SPN	7.67786	8.21359	0.027676	1.44968	Homo sapiens sialophorin (leukosialin, CD43) (SPN), transcript variant 1, mRNA.
SEMA6A	9.49516	10.0314	0.0150153	1.45171	Homo sapiens sema domain, transmembrane domain (TM), and cytoplasmic domain, (semaphorin) 6A (SEMA6A), mRNA.
PTPLAD2	8.88496	9.42271	0.0132928	1.45242	Homo sapiens protein tyrosine phosphatase-like A domain containing 2 (PTPLAD2), mRNA.
COL27A1	9.49221	10.0307	0.0141985	1.4595	Homo sapiens collagen, type XXVII, alpha 1 (COL27A1), mRNA.
USP49	6.54628	7.09175	0.0361274	1.4601	Homo sapiens ubiquitin specific peptidase 49 (USP49), mRNA.
ZNF577	10.6285	11.1746	0.00208998	1.463	Homo sapiens zinc finger protein 577 (ZNF577), mRNA.
FARP1	9.6876	10.2365	0.00661972	1.46604	Homo sapiens FERM, RhoGEF (ARHGEF) and pleckstrin domain protein 1 (chondrocyte-derived) (FARP1), transcript variant 2, mRNA.
CEP27	7.82701	8.37893	0.0179603	1.46895	Homo sapiens centrosomal protein 27kDa (CEP27), mRNA.
HS.560741	9.34718	9.90197	0.00208441	1.46935	#N/A
ANKRD44	5.64977	6.20494	0.0339687	1.46951	Homo sapiens ankyrin repeat domain 44 (ANKRD44), mRNA.
WDR74	6.331	6.88634	0.0167807	1.4697	PREDICTED: Homo sapiens WD repeat domain 74 (WDR74), mRNA.
C6ORF170	7.85685	8.41237	0.0143676	1.46994	Homo sapiens chromosome 6 open reading frame 170 (C6orf170), mRNA.
FLJ44124	8.14742	8.70317	0.0197468	1.47119	Homo sapiens hypothetical protein LOC641737 (FLJ44124), mRNA.
STAB1	12.0457	12.6027	0.0217309	1.47128	Homo sapiens stabilin 1 (STAB1), mRNA.
NUBPL	7.67336	8.23043	0.0124453	1.47247	Homo sapiens nucleotide binding protein-like (NUBPL), mRNA.
LOC644250	10.4573	11.0155	0.0151477	1.47459	PREDICTED: Homo sapiens hypothetical protein LOC644250 (LOC644250), mRNA.
PPFIBP1	10.2368	10.7971	0.00715803	1.47555	Homo sapiens PTPRF interacting protein, binding protein 1 (liprin beta 1) (PPFIBP1), transcript variant 2, mRNA.
EIF2AK4	8.94995	9.51181	0.0222558	1.47617	Homo sapiens eukaryotic translation initiation factor 2 alpha kinase 4 (EIF2AK4), mRNA.
CCBE1	10.9734	11.5364	0.0131715	1.47737	Homo sapiens collagen and calcium binding EGF domains 1 (CCBE1), mRNA.
PCDHB9	7.50099	8.06813	0.0370773	1.48158	Homo sapiens protocadherin beta 9 (PCDHB9), mRNA.
ALS2CR14	7.52723	8.10339	0.00734569	1.49087	Homo sapiens amyotrophic lateral sclerosis 2 (juvenile) chromosome region, candidate 14 (ALS2CR14), mRNA.
N4BP2	10.0002	10.5842	0.0196245	1.499	Homo sapiens Nedd4 binding protein 2 (N4BP2), mRNA.
ALPP	11.6898	12.2782	0.0126571	1.50358	Homo sapiens alkaline phosphatase, placental (Regan isozyme) (ALPP), mRNA.
TNFSF14	10.0564	10.6498	0.0169985	1.50876	Homo sapiens tumor necrosis factor (ligand) superfamily, member 14 (TNFSF14), transcript variant 1, mRNA.
TAF13	9.37385	9.97381	0.000366034	1.52097	Homo sapiens TAF13 RNA polymerase II, TATA box binding protein (TBP)-associated factor, 18kDa (TAF13), mRNA.
LOC648852	9.42601	10.0353	0.00683402	1.52548	PREDICTED: Homo sapiens hypothetical protein LOC648852 (LOC648852), mRNA.
PIP5K2B	10.9342	11.5435	0.0146407	1.52555	Homo sapiens phosphatidylinositol-4-phosphate 5-kinase, type II, beta (PIP5K2B), transcript variant 2, mRNA.
RCP9	12.0279	12.6474	0.00302614	1.53635	Homo sapiens calcitonin gene-related peptide-receptor component protein (RCP9), transcript variant 1, mRNA.
PILRB	8.99741	9.61966	0.0494948	1.53928	Homo sapiens paired immunoglobin-like type 2 receptor beta (PILRB), transcript variant 1, mRNA.
LOC221136	6.7299	7.35546	0.00332312	1.54282	PREDICTED: Homo sapiens similar to CG4835-PA (LOC221136), mRNA.
LEP	9.05059	9.67885	0.0100337	1.5457	Homo sapiens leptin (obesity homolog, mouse) (LEP), mRNA.
IL17RD	10.5231	11.1593	0.016027	1.55429	Homo sapiens interleukin 17 receptor D (IL17RD), mRNA.
NLRP8	11.2753	11.9122	0.0152849	1.55503	Homo sapiens NLR family, pyrin domain containing 8 (NLRP8), mRNA.
ZNF786	9.71155	10.3508	0.0180851	1.55746	Homo sapiens zinc finger protein 786 (ZNF786), mRNA.
SLC4A5	9.42122	10.0672	0.0111525	1.56485	Homo sapiens solute carrier family 4, sodium bicarbonate cotransporter, member 5 (SLC4A5), transcript variant c, mRNA.
SLCO2A1	10.0905	10.7437	0.0326398	1.57264	Homo sapiens solute carrier organic anion transporter family, member 2A1 (SLCO2A1), mRNA.
HS.534427	7.25028	7.90422	0.0493205	1.57347	#N/A
PLA2G2D	7.86869	8.52368	0.0232296	1.57461	Homo sapiens phospholipase A2, group IID (PLA2G2D), mRNA.
COL8A1	7.78617	8.45599	0.020859	1.58063	Homo sapiens collagen, type VIII, alpha 1 (COL8A1), transcript variant 2, mRNA.
ANKRD20A1	10.3265	11.0008	0.0497919	1.59087	Homo sapiens ankyrin repeat domain 20 family, member A1 (ANKRD20A1), mRNA.
COL3A1	9.98497	10.663	0.0153323	1.59581	Homo sapiens collagen, type III, alpha 1 (Ehlers-Danlos syndrome type IV, autosomal dominant) (COL3A1), mRNA.
GOLGA8B	6.73421	7.42319	0.0185318	1.59994	Homo sapiens golgi autoantigen, golgin subfamily a, 8B (GOLGA8B), mRNA.
LOC649841	6.80909	7.50145	0.0129567	1.61593	PREDICTED: Homo sapiens similar to protein immuno-reactive with anti-PTH polyclonal antibodies (LOC649841), mRNA.
CDH3	7.31266	8.00798	0.0166995	1.61924	Homo sapiens cadherin 3, type 1, P-cadherin (placental) (CDH3), mRNA.
COL1A2	6.36551	7.0878	0.0313418	1.64292	Homo sapiens collagen, type I, alpha 2 (COL1A2), mRNA.
CD247	8.25372	8.98291	0.0355368	1.64979	Homo sapiens CD247 molecule (CD247), transcript variant 1, mRNA.
C11ORF38	11.5369	12.2774	0.00836891	1.65771	Homo sapiens chromosome 11 open reading frame 38 (C11orf38), mRNA.
TAGLN	11.5852	12.3261	0.0278033	1.67075	Homo sapiens transgelin (TAGLN), transcript variant 2, mRNA.
ACTA2	7.40106	8.14582	0.024512	1.6712	Homo sapiens actin, alpha 2, smooth muscle, aorta (ACTA2), mRNA.
HPCAL4	11.4025	12.2154	0.0352114	1.67569	Homo sapiens hippocalcin like 4 (HPCAL4), mRNA.
C5ORF28	6.31724	7.1827	0.00146774	1.75681	Homo sapiens chromosome 5 open reading frame 28 (C5orf28), mRNA.
ANXA13	7.62381	8.51075	0.0337277	1.82192	Homo sapiens annexin A13 (ANXA13), transcript variant 1, mRNA.
CYP4F11	6.74873	7.71629	0.0355029	1.95553	Homo sapiens cytochrome P450, family 4, subfamily F, polypeptide 11 (CYP4F11), mRNA.
CCL23	6.8295	7.81281	0.0109572	1.977	Homo sapiens chemokine (C-C motif) ligand 23 (CCL23), transcript variant CKbeta8-1, mRNA.
CCL15	8.63219	9.67246	0.0093158	2.0566	Homo sapiens chemokine (C-C motif) ligand 15 (CCL15), transcript variant 1, mRNA.
CALD1	7.91925	8.98681	0.00396901	2.09588	Homo sapiens caldesmon 1 (CALD1), transcript variant 5, mRNA.
DARC	7.61777	9.00575	0.0357267	2.61711	Homo sapiens Duffy blood group, chemokine receptor (DARC), transcript variant 2, mRNA.
